# Supplementary material for: Oral Health Problems and Utilization of Dental Services among Spanish and Immigrant Children and Adolescents
Source: Int J Environ Res Public Health. 2020 Jan 23;17(3):738. doi: 10.3390/ijerph17030738 (PMC7036804; doi:10.3390/ijerph17030738)
Supplement: Supplementary file 1 [file ijerph-17-00738-s001.zip]

Archive with 1 entries (1 files):
- Data research.xlsx
