# Supplementary material for: Oral Health Problems and Utilization of Dental Services among Spanish and Immigrant Children and Adolescents
Source: Int J Environ Res Public Health. 2020 Jan 23;17(3):738. doi: 10.3390/ijerph17030738 (PMC7036804; doi:10.3390/ijerph17030738)
Supplement: Supplementary file 1 [file ijerph-17-00738-s001.zip › Data research.xlsx]

## Sheet: Data research
ID	GENDER	AGE	RECAGE	NATIONALITY	LASTVISIT	CHECK-UP	DENTAL CLEANING	FILLINGS	TOOTHEXTRACT	DENTAL CROWNS	GUMDISEASE	ORTHODONTIC PIECES	APPLICATIONOFFLUORIDE	OTHER TREATMENTS	CARIES	TEETH/MOLARS WITH FILLINGS	GUMS BLEED	DENTALHEALTHPROBLEMS	SOCIALCLASS	SIZEOFTOWN	TYPEOFHOSEHOLD
1	1	14	3	0	1	8	8	8	8	8	8	8	8	8	2	2	2	0	3	2	1
2	1	13	3	0	1	8	8	8	8	8	8	8	8	8	2	2	2	0	3	2	1
3	1	12	3	0	1	8	8	8	8	8	8	8	8	8	2	2	2	0	3	1	3
4	2	11	3	0	1	8	8	8	8	8	8	8	8	8	2	2	2	0	3	1	1
5	2	11	3	0	1	8	8	8	8	8	8	8	8	8	2	2	2	0	3	1	1
6	1	10	2	0	1	8	8	8	8	8	8	8	8	8	2	2	2	0	3	1	1
7	2	8	2	0	1	8	8	8	8	8	8	8	8	8	2	2	2	0	3	1	2
8	2	7	2	0	1	8	8	8	8	8	8	8	8	8	2	2	2	0	3	1	1
9	1	7	2	0	1	8	8	8	8	8	8	8	8	8	2	2	2	0	3	1	3
10	1	7	2	0	1	8	8	8	8	8	8	8	8	8	2	2	2	0	3	0	2
11	1	6	1	0	1	8	8	8	8	8	8	8	8	8	2	2	2	0	3	0	1
12	1	5	1	0	1	8	8	8	8	8	8	8	8	8	2	2	2	0	3	2	2
13	2	5	1	0	1	8	8	8	8	8	8	8	8	8	2	2	2	0	3	2	1
14	2	5	1	0	1	8	8	8	8	8	8	8	8	8	2	2	2	0	3	2	1
15	1	5	1	0	1	8	8	8	8	8	8	8	8	8	2	2	2	0	3	2	1
16	2	5	1	0	1	8	8	8	8	8	8	8	8	8	2	2	2	0	3	2	1
17	1	5	1	0	1	8	8	8	8	8	8	8	8	8	2	2	2	0	3	2	1
18	2	5	1	0	1	8	8	8	8	8	8	8	8	8	2	2	2	0	3	2	1
19	2	5	1	0	1	8	8	8	8	8	8	8	8	8	2	2	2	0	3	1	2
20	1	4	1	0	1	8	8	8	8	8	8	8	8	8	2	2	2	0	3	1	1
21	1	4	1	0	1	8	8	8	8	8	8	8	8	8	2	2	2	0	3	1	1
22	1	4	1	0	1	8	8	8	8	8	8	8	8	8	2	2	2	0	3	1	1
23	1	4	1	0	1	8	8	8	8	8	8	8	8	8	2	2	2	0	3	1	1
24	1	4	1	0	1	8	8	8	8	8	8	8	8	8	2	2	2	0	3	1	1
25	1	3	1	0	1	8	8	8	8	8	8	8	8	8	2	2	2	0	3	1	1
26	1	3	1	0	1	8	8	8	8	8	8	8	8	8	2	2	2	0	3	1	1
27	2	3	1	0	1	8	8	8	8	8	8	8	8	8	2	2	2	0	3	1	1
28	2	3	1	0	1	8	8	8	8	8	8	8	8	8	2	2	2	0	3	1	3
29	1	14	3	1	1	8	8	8	8	8	8	8	8	8	2	2	2	0	3	2	1
30	2	14	3	1	1	8	8	8	8	8	8	8	8	8	2	2	2	0	3	2	1
31	1	12	3	1	1	8	8	8	8	8	8	8	8	8	2	2	2	0	3	1	1
32	2	11	3	1	1	8	8	8	8	8	8	8	8	8	2	2	2	0	3	1	2
33	2	11	3	1	1	8	8	8	8	8	8	8	8	8	2	2	2	0	3	0	1
34	2	11	3	1	1	8	8	8	8	8	8	8	8	8	2	2	2	0	3	1	1
35	1	11	3	1	1	8	8	8	8	8	8	8	8	8	2	2	2	0	3	1	1
36	1	10	2	1	1	8	8	8	8	8	8	8	8	8	2	2	2	0	3	0	1
37	1	10	2	1	1	8	8	8	8	8	8	8	8	8	2	2	2	0	3	2	1
38	1	10	2	1	1	8	8	8	8	8	8	8	8	8	2	2	2	0	3	2	1
39	1	9	2	1	1	8	8	8	8	8	8	8	8	8	2	2	2	0	3	0	1
40	2	9	2	1	1	8	8	8	8	8	8	8	8	8	2	2	2	0	3	2	1
41	1	8	2	1	1	8	8	8	8	8	8	8	8	8	2	2	2	0	3	1	1
42	2	8	2	1	1	8	8	8	8	8	8	8	8	8	2	2	2	0	3	1	3
43	1	8	2	1	1	8	8	8	8	8	8	8	8	8	2	2	2	0	3	1	3
44	1	8	2	1	1	8	8	8	8	8	8	8	8	8	2	2	2	0	3	2	1
45	1	8	2	1	1	8	8	8	8	8	8	8	8	8	2	2	2	0	3	2	1
46	2	7	2	1	1	8	8	8	8	8	8	8	8	8	2	2	2	0	3	1	1
47	1	7	2	1	1	8	8	8	8	8	8	8	8	8	2	2	2	0	3	1	1
48	1	7	2	1	1	8	8	8	8	8	8	8	8	8	2	2	2	0	3	2	3
49	1	7	2	1	1	8	8	8	8	8	8	8	8	8	2	2	2	0	3	2	1
50	2	7	2	1	1	8	8	8	8	8	8	8	8	8	2	2	2	0	3	2	1
51	2	7	2	1	1	8	8	8	8	8	8	8	8	8	2	2	2	0	3	1	1
52	2	7	2	1	1	8	8	8	8	8	8	8	8	8	2	2	2	0	3	1	1
53	2	6	1	1	1	8	8	8	8	8	8	8	8	8	2	2	2	0	3	1	1
54	2	6	1	1	1	8	8	8	8	8	8	8	8	8	2	2	2	0	3	1	1
55	1	6	1	1	1	8	8	8	8	8	8	8	8	8	2	2	2	0	3	1	1
56	1	6	1	1	1	8	8	8	8	8	8	8	8	8	2	2	2	0	3	1	1
57	1	6	1	1	1	8	8	8	8	8	8	8	8	8	2	2	2	0	3	0	1
58	1	6	1	1	1	8	8	8	8	8	8	8	8	8	2	2	2	0	3	0	1
59	1	6	1	1	1	8	8	8	8	8	8	8	8	8	2	2	2	0	3	2	2
60	2	6	1	1	1	8	8	8	8	8	8	8	8	8	2	2	2	0	3	2	1
61	2	6	1	1	1	8	8	8	8	8	8	8	8	8	2	2	2	0	3	2	3
62	1	6	1	1	1	8	8	8	8	8	8	8	8	8	2	2	2	0	3	1	1
63	1	5	1	1	1	8	8	8	8	8	8	8	8	8	2	2	2	0	3	1	1
64	1	5	1	1	1	8	8	8	8	8	8	8	8	8	2	2	2	0	3	1	1
65	1	5	1	1	1	8	8	8	8	8	8	8	8	8	2	2	2	0	3	1	1
66	1	5	1	1	1	8	8	8	8	8	8	8	8	8	2	2	2	0	3	0	1
67	1	5	1	1	1	8	8	8	8	8	8	8	8	8	2	2	2	0	3	2	1
68	1	5	1	1	1	8	8	8	8	8	8	8	8	8	2	2	2	0	3	2	1
69	2	5	1	1	1	8	8	8	8	8	8	8	8	8	2	2	2	0	3	2	2
70	2	5	1	1	1	8	8	8	8	8	8	8	8	8	2	2	2	0	3	1	1
71	1	5	1	1	1	8	8	8	8	8	8	8	8	8	2	2	2	0	3	1	1
72	1	5	1	1	1	8	8	8	8	8	8	8	8	8	2	2	2	0	3	1	2
73	2	5	1	1	1	8	8	8	8	8	8	8	8	8	2	2	2	0	3	1	3
74	1	5	1	1	1	8	8	8	8	8	8	8	8	8	2	2	2	0	3	2	3
75	1	5	1	1	1	8	8	8	8	8	8	8	8	8	2	2	2	0	3	2	1
76	2	5	1	1	1	8	8	8	8	8	8	8	8	8	2	2	2	0	3	2	1
77	2	5	1	1	1	8	8	8	8	8	8	8	8	8	2	2	2	0	3	2	1
78	2	4	1	1	1	8	8	8	8	8	8	8	8	8	2	2	2	0	3	1	3
79	2	4	1	1	1	8	8	8	8	8	8	8	8	8	2	2	2	0	3	1	1
80	2	4	1	1	1	8	8	8	8	8	8	8	8	8	2	2	2	0	3	1	1
81	1	4	1	1	1	8	8	8	8	8	8	8	8	8	2	2	2	0	3	1	3
82	1	4	1	1	1	8	8	8	8	8	8	8	8	8	2	2	2	0	3	1	1
83	1	4	1	1	1	8	8	8	8	8	8	8	8	8	2	2	2	0	3	1	1
84	2	4	1	1	1	8	8	8	8	8	8	8	8	8	2	2	2	0	3	0	1
85	1	4	1	1	1	8	8	8	8	8	8	8	8	8	2	2	2	0	3	0	3
86	2	4	1	1	1	8	8	8	8	8	8	8	8	8	2	2	2	0	3	2	1
87	2	4	1	1	1	8	8	8	8	8	8	8	8	8	2	2	2	0	3	1	1
88	1	4	1	1	1	8	8	8	8	8	8	8	8	8	2	2	2	0	3	0	1
89	2	4	1	1	1	8	8	8	8	8	8	8	8	8	2	2	2	0	3	2	1
90	2	4	1	1	1	8	8	8	8	8	8	8	8	8	2	2	2	0	3	1	1
91	1	4	1	1	1	8	8	8	8	8	8	8	8	8	2	2	2	0	3	1	1
92	1	4	1	1	1	8	8	8	8	8	8	8	8	8	2	2	2	0	3	1	1
93	1	4	1	1	1	8	8	8	8	8	8	8	8	8	2	2	2	0	3	1	1
94	1	4	1	1	1	8	8	8	8	8	8	8	8	8	2	2	2	0	3	2	3
95	2	4	1	1	1	8	8	8	8	8	8	8	8	8	2	2	2	0	3	2	1
96	1	4	1	1	1	8	8	8	8	8	8	8	8	8	2	2	2	0	3	2	2
97	2	4	1	1	1	8	8	8	8	8	8	8	8	8	2	2	2	0	3	2	1
98	2	4	1	1	1	8	8	8	8	8	8	8	8	8	2	2	2	0	3	2	1
99	1	4	1	1	1	8	8	8	8	8	8	8	8	8	2	2	2	0	3	1	1
100	2	4	1	1	1	8	8	8	8	8	8	8	8	8	2	2	2	0	3	1	1
101	1	4	1	1	1	8	8	8	8	8	8	8	8	8	2	2	2	0	3	1	2
102	2	4	1	1	1	8	8	8	8	8	8	8	8	8	2	2	2	0	3	1	1
103	1	4	1	1	1	8	8	8	8	8	8	8	8	8	2	2	2	0	3	0	1
104	2	4	1	1	1	8	8	8	8	8	8	8	8	8	2	2	2	0	3	0	1
105	2	4	1	1	1	8	8	8	8	8	8	8	8	8	2	2	2	0	3	0	1
106	1	3	1	1	1	8	8	8	8	8	8	8	8	8	2	2	2	0	3	0	3
107	2	3	1	1	1	8	8	8	8	8	8	8	8	8	2	2	2	0	3	0	1
108	1	3	1	1	1	8	8	8	8	8	8	8	8	8	2	2	2	0	3	2	2
109	1	3	1	1	1	8	8	8	8	8	8	8	8	8	2	2	2	0	3	2	1
110	2	3	1	1	1	8	8	8	8	8	8	8	8	8	2	2	2	0	3	2	1
111	2	3	1	1	1	8	8	8	8	8	8	8	8	8	2	2	2	0	3	2	1
112	2	3	1	1	1	8	8	8	8	8	8	8	8	8	2	2	2	0	3	2	1
113	1	3	1	1	1	8	8	8	8	8	8	8	8	8	2	2	2	0	3	2	1
114	2	3	1	1	1	8	8	8	8	8	8	8	8	8	2	2	2	0	3	2	1
115	2	3	1	1	1	8	8	8	8	8	8	8	8	8	2	2	2	0	3	1	1
116	1	3	1	1	1	8	8	8	8	8	8	8	8	8	2	2	2	0	3	1	1
117	2	3	1	1	1	8	8	8	8	8	8	8	8	8	2	2	2	0	3	1	1
118	1	3	1	1	1	8	8	8	8	8	8	8	8	8	2	2	2	0	3	1	1
119	2	3	1	1	1	8	8	8	8	8	8	8	8	8	2	2	2	0	3	1	3
120	2	3	1	1	1	8	8	8	8	8	8	8	8	8	2	2	2	0	3	1	1
121	2	3	1	1	1	8	8	8	8	8	8	8	8	8	2	2	2	0	3	1	1
122	1	3	1	1	1	8	8	8	8	8	8	8	8	8	2	2	2	0	3	1	1
123	1	3	1	1	1	8	8	8	8	8	8	8	8	8	2	2	2	0	3	1	1
124	2	3	1	1	1	8	8	8	8	8	8	8	8	8	2	2	2	0	3	1	1
125	1	3	1	1	1	8	8	8	8	8	8	8	8	8	2	2	2	0	3	1	1
126	1	3	1	1	1	8	8	8	8	8	8	8	8	8	2	2	2	0	3	1	1
127	1	3	1	1	1	8	8	8	8	8	8	8	8	8	2	2	2	0	3	1	1
128	1	3	1	1	1	8	8	8	8	8	8	8	8	8	2	2	2	0	3	0	1
129	2	3	1	1	1	8	8	8	8	8	8	8	8	8	2	2	2	0	3	0	1
130	2	3	1	1	1	8	8	8	8	8	8	8	8	8	2	2	2	0	3	0	1
131	2	3	1	1	1	8	8	8	8	8	8	8	8	8	2	2	2	0	3	2	1
132	1	3	1	1	1	8	8	8	8	8	8	8	8	8	2	2	2	0	3	1	1
133	2	3	1	1	1	8	8	8	8	8	8	8	8	8	2	2	2	0	3	0	3
134	1	3	1	1	1	8	8	8	8	8	8	8	8	8	2	2	2	0	3	0	1
135	1	3	1	1	1	8	8	8	8	8	8	8	8	8	2	2	2	0	3	0	1
136	2	13	3	0	1	8	8	8	8	8	8	8	8	8	2	2	2	0	3	2	1
137	2	7	2	0	1	8	8	8	8	8	8	8	8	8	2	2	2	0	3	1	1
138	2	6	1	0	1	8	8	8	8	8	8	8	8	8	2	2	2	0	3	0	1
139	1	6	1	0	1	8	8	8	8	8	8	8	8	8	2	2	2	0	3	0	1
140	2	6	1	0	1	8	8	8	8	8	8	8	8	8	2	2	2	0	3	0	1
141	2	6	1	0	1	8	8	8	8	8	8	8	8	8	2	2	2	0	3	0	1
142	1	6	1	0	1	8	8	8	8	8	8	8	8	8	2	2	2	0	3	0	1
143	2	5	1	0	1	8	8	8	8	8	8	8	8	8	2	2	2	0	3	2	1
144	1	5	1	0	1	8	8	8	8	8	8	8	8	8	2	2	2	0	3	2	1
145	2	5	1	0	1	8	8	8	8	8	8	8	8	8	2	2	2	0	3	2	1
146	1	4	1	0	1	8	8	8	8	8	8	8	8	8	2	2	2	0	3	1	2
147	2	4	1	0	1	8	8	8	8	8	8	8	8	8	2	2	2	0	3	1	1
148	1	4	1	0	1	8	8	8	8	8	8	8	8	8	2	2	2	0	3	1	1
149	2	4	1	0	1	8	8	8	8	8	8	8	8	8	2	2	2	0	3	1	1
150	1	4	1	0	1	8	8	8	8	8	8	8	8	8	2	2	2	0	3	1	2
151	1	4	1	0	1	8	8	8	8	8	8	8	8	8	2	2	2	0	3	1	1
152	2	3	1	0	1	8	8	8	8	8	8	8	8	8	2	2	2	0	3	1	3
153	2	3	1	0	1	8	8	8	8	8	8	8	8	8	2	2	2	0	3	1	3
154	2	3	1	0	1	8	8	8	8	8	8	8	8	8	2	2	2	0	3	1	2
155	1	3	1	0	1	8	8	8	8	8	8	8	8	8	2	2	2	0	3	1	1
156	2	3	1	0	1	8	8	8	8	8	8	8	8	8	2	2	2	0	3	1	3
157	1	3	1	0	1	8	8	8	8	8	8	8	8	8	2	2	2	0	3	1	1
158	1	14	3	1	1	8	8	8	8	8	8	8	8	8	2	2	2	0	3	1	1
159	2	13	3	1	1	8	8	8	8	8	8	8	8	8	2	2	2	0	3	2	1
160	2	13	3	1	1	8	8	8	8	8	8	8	8	8	2	2	2	0	3	2	1
161	2	12	3	1	1	8	8	8	8	8	8	8	8	8	2	2	2	0	3	1	1
162	1	12	3	1	1	8	8	8	8	8	8	8	8	8	2	2	2	0	3	1	1
163	1	12	3	1	1	8	8	8	8	8	8	8	8	8	2	2	2	0	3	1	1
164	2	12	3	1	1	8	8	8	8	8	8	8	8	8	2	2	2	0	3	0	2
165	2	11	3	1	1	8	8	8	8	8	8	8	8	8	2	2	2	0	3	2	1
166	2	11	3	1	1	8	8	8	8	8	8	8	8	8	2	2	2	0	3	1	1
167	1	11	3	1	1	8	8	8	8	8	8	8	8	8	2	2	2	0	3	2	1
168	1	11	3	1	1	8	8	8	8	8	8	8	8	8	2	2	2	0	3	1	3
169	1	11	3	1	1	8	8	8	8	8	8	8	8	8	2	2	2	0	3	0	1
170	2	11	3	1	1	8	8	8	8	8	8	8	8	8	2	2	2	0	3	2	1
171	1	11	3	1	1	8	8	8	8	8	8	8	8	8	2	2	2	0	3	2	1
172	1	11	3	1	1	8	8	8	8	8	8	8	8	8	2	2	2	0	3	1	1
173	1	11	3	1	1	8	8	8	8	8	8	8	8	8	2	2	2	0	3	0	1
174	1	11	3	1	1	8	8	8	8	8	8	8	8	8	2	2	2	0	3	1	3
175	2	11	3	1	1	8	8	8	8	8	8	8	8	8	2	2	2	0	3	2	1
176	1	11	3	1	1	8	8	8	8	8	8	8	8	8	2	2	2	0	3	2	1
177	1	10	2	1	1	8	8	8	8	8	8	8	8	8	2	2	2	0	3	0	1
178	2	10	2	1	1	8	8	8	8	8	8	8	8	8	2	2	2	0	3	2	1
179	1	10	2	1	1	8	8	8	8	8	8	8	8	8	2	2	2	0	3	1	1
180	1	10	2	1	1	8	8	8	8	8	8	8	8	8	2	2	2	0	3	1	1
181	2	10	2	1	1	8	8	8	8	8	8	8	8	8	2	2	2	0	3	2	1
182	2	10	2	1	1	8	8	8	8	8	8	8	8	8	2	2	2	0	3	2	1
183	1	10	2	1	1	8	8	8	8	8	8	8	8	8	2	2	2	0	3	2	1
184	2	10	2	1	1	8	8	8	8	8	8	8	8	8	2	2	2	0	3	2	1
185	2	10	2	1	1	8	8	8	8	8	8	8	8	8	2	2	2	0	3	1	1
186	1	9	2	1	1	8	8	8	8	8	8	8	8	8	2	2	2	0	3	0	1
187	1	9	2	1	1	8	8	8	8	8	8	8	8	8	2	2	2	0	3	2	3
188	1	9	2	1	1	8	8	8	8	8	8	8	8	8	2	2	2	0	3	2	1
189	2	9	2	1	1	8	8	8	8	8	8	8	8	8	2	2	2	0	3	2	1
190	2	9	2	1	1	8	8	8	8	8	8	8	8	8	2	2	2	0	3	2	1
191	2	9	2	1	1	8	8	8	8	8	8	8	8	8	2	2	2	0	3	2	3
192	2	8	2	1	1	8	8	8	8	8	8	8	8	8	2	2	2	0	3	2	1
193	1	8	2	1	1	8	8	8	8	8	8	8	8	8	2	2	2	0	3	2	1
194	2	8	2	1	1	8	8	8	8	8	8	8	8	8	2	2	2	0	3	2	1
195	2	8	2	1	1	8	8	8	8	8	8	8	8	8	2	2	2	0	3	2	1
196	1	8	2	1	1	8	8	8	8	8	8	8	8	8	2	2	2	0	3	1	1
197	2	8	2	1	1	8	8	8	8	8	8	8	8	8	2	2	2	0	3	1	1
198	2	8	2	1	1	8	8	8	8	8	8	8	8	8	2	2	2	0	3	0	1
199	1	8	2	1	1	8	8	8	8	8	8	8	8	8	2	2	2	0	3	0	1
200	1	8	2	1	1	8	8	8	8	8	8	8	8	8	2	2	2	0	3	0	1
201	2	7	2	1	1	8	8	8	8	8	8	8	8	8	2	2	2	0	3	1	2
202	1	7	2	1	1	8	8	8	8	8	8	8	8	8	2	2	2	0	3	1	1
203	2	7	2	1	1	8	8	8	8	8	8	8	8	8	2	2	2	0	3	1	1
204	1	7	2	1	1	8	8	8	8	8	8	8	8	8	2	2	2	0	3	1	1
205	1	7	2	1	1	8	8	8	8	8	8	8	8	8	2	2	2	0	3	2	1
206	1	7	2	1	1	8	8	8	8	8	8	8	8	8	2	2	2	0	3	2	1
207	1	7	2	1	1	8	8	8	8	8	8	8	8	8	2	2	2	0	3	2	1
208	1	7	2	1	1	8	8	8	8	8	8	8	8	8	2	2	2	0	3	2	1
209	2	7	2	1	1	8	8	8	8	8	8	8	8	8	2	2	2	0	3	2	1
210	2	7	2	1	1	8	8	8	8	8	8	8	8	8	2	2	2	0	3	2	1
211	1	7	2	1	1	8	8	8	8	8	8	8	8	8	2	2	2	0	3	2	1
212	1	7	2	1	1	8	8	8	8	8	8	8	8	8	2	2	2	0	3	2	1
213	1	7	2	1	1	8	8	8	8	8	8	8	8	8	2	2	2	0	3	2	1
214	2	7	2	1	1	8	8	8	8	8	8	8	8	8	2	2	2	0	3	2	2
215	1	7	2	1	1	8	8	8	8	8	8	8	8	8	2	2	2	0	3	1	2
216	1	7	2	1	1	8	8	8	8	8	8	8	8	8	2	2	2	0	3	1	3
217	2	7	2	1	1	8	8	8	8	8	8	8	8	8	2	2	2	0	3	1	1
218	1	7	2	1	1	8	8	8	8	8	8	8	8	8	2	2	2	0	3	1	3
219	1	7	2	1	1	8	8	8	8	8	8	8	8	8	2	2	2	0	3	1	1
220	2	7	2	1	1	8	8	8	8	8	8	8	8	8	2	2	2	0	3	1	2
221	1	7	2	1	1	8	8	8	8	8	8	8	8	8	2	2	2	0	3	1	1
222	2	6	1	1	1	8	8	8	8	8	8	8	8	8	2	2	2	0	3	1	1
223	1	6	1	1	1	8	8	8	8	8	8	8	8	8	2	2	2	0	3	1	1
224	2	6	1	1	1	8	8	8	8	8	8	8	8	8	2	2	2	0	3	0	3
225	1	6	1	1	1	8	8	8	8	8	8	8	8	8	2	2	2	0	3	0	1
226	1	6	1	1	1	8	8	8	8	8	8	8	8	8	2	2	2	0	3	0	2
227	2	6	1	1	1	8	8	8	8	8	8	8	8	8	2	2	2	0	3	1	1
228	2	6	1	1	1	8	8	8	8	8	8	8	8	8	2	2	2	0	3	1	1
229	1	6	1	1	1	8	8	8	8	8	8	8	8	8	2	2	2	0	3	1	2
230	1	6	1	1	1	8	8	8	8	8	8	8	8	8	2	2	2	0	3	0	1
231	1	6	1	1	1	8	8	8	8	8	8	8	8	8	2	2	2	0	3	0	3
232	2	6	1	1	1	8	8	8	8	8	8	8	8	8	2	2	2	0	3	0	1
233	1	6	1	1	1	8	8	8	8	8	8	8	8	8	2	2	2	0	3	0	1
234	2	6	1	1	1	8	8	8	8	8	8	8	8	8	2	2	2	0	3	2	1
235	1	6	1	1	1	8	8	8	8	8	8	8	8	8	2	2	2	0	3	2	1
236	2	6	1	1	1	8	8	8	8	8	8	8	8	8	2	2	2	0	3	2	1
237	1	6	1	1	1	8	8	8	8	8	8	8	8	8	2	2	2	0	3	2	2
238	1	6	1	1	1	8	8	8	8	8	8	8	8	8	2	2	2	0	3	2	2
239	1	6	1	1	1	8	8	8	8	8	8	8	8	8	2	2	2	0	3	2	2
240	1	6	1	1	1	8	8	8	8	8	8	8	8	8	2	2	2	0	3	2	1
241	1	6	1	1	1	8	8	8	8	8	8	8	8	8	2	2	2	0	3	2	1
242	2	6	1	1	1	8	8	8	8	8	8	8	8	8	2	2	2	0	3	2	1
243	1	6	1	1	1	8	8	8	8	8	8	8	8	8	2	2	2	0	3	2	1
244	2	6	1	1	1	8	8	8	8	8	8	8	8	8	2	2	2	0	3	1	2
245	1	5	1	1	1	8	8	8	8	8	8	8	8	8	2	2	2	0	3	1	2
246	1	5	1	1	1	8	8	8	8	8	8	8	8	8	2	2	2	0	3	1	1
247	1	5	1	1	1	8	8	8	8	8	8	8	8	8	2	2	2	0	3	1	1
248	1	5	1	1	1	8	8	8	8	8	8	8	8	8	2	2	2	0	3	1	1
249	1	5	1	1	1	8	8	8	8	8	8	8	8	8	2	2	2	0	3	1	1
250	2	5	1	1	1	8	8	8	8	8	8	8	8	8	2	2	2	0	3	1	3
251	2	5	1	1	1	8	8	8	8	8	8	8	8	8	2	2	2	0	3	1	1
252	2	5	1	1	1	8	8	8	8	8	8	8	8	8	2	2	2	0	3	1	1
253	2	5	1	1	1	8	8	8	8	8	8	8	8	8	2	2	2	0	3	1	3
254	1	5	1	1	1	8	8	8	8	8	8	8	8	8	2	2	2	0	3	1	3
255	1	5	1	1	1	8	8	8	8	8	8	8	8	8	2	2	2	0	3	0	1
256	2	5	1	1	1	8	8	8	8	8	8	8	8	8	2	2	2	0	3	0	1
257	2	5	1	1	1	8	8	8	8	8	8	8	8	8	2	2	2	0	3	0	1
258	2	5	1	1	1	8	8	8	8	8	8	8	8	8	2	2	2	0	3	2	1
259	1	5	1	1	1	8	8	8	8	8	8	8	8	8	2	2	2	0	3	2	3
260	2	5	1	1	1	8	8	8	8	8	8	8	8	8	2	2	2	0	3	2	1
261	2	5	1	1	1	8	8	8	8	8	8	8	8	8	2	2	2	0	3	2	3
262	2	5	1	1	1	8	8	8	8	8	8	8	8	8	2	2	2	0	3	2	2
263	2	5	1	1	1	8	8	8	8	8	8	8	8	8	2	2	2	0	3	2	1
264	1	5	1	1	1	8	8	8	8	8	8	8	8	8	2	2	2	0	3	2	1
265	1	5	1	1	1	8	8	8	8	8	8	8	8	8	2	2	2	0	3	1	1
266	2	5	1	1	1	8	8	8	8	8	8	8	8	8	2	2	2	0	3	1	3
267	1	5	1	1	1	8	8	8	8	8	8	8	8	8	2	2	2	0	3	1	1
268	2	5	1	1	1	8	8	8	8	8	8	8	8	8	2	2	2	0	3	1	1
269	2	5	1	1	1	8	8	8	8	8	8	8	8	8	2	2	2	0	3	1	1
270	1	5	1	1	1	8	8	8	8	8	8	8	8	8	2	2	2	0	3	1	1
271	1	5	1	1	1	8	8	8	8	8	8	8	8	8	2	2	2	0	3	1	1
272	2	5	1	1	1	8	8	8	8	8	8	8	8	8	2	2	2	0	3	1	1
273	1	5	1	1	1	8	8	8	8	8	8	8	8	8	2	2	2	0	3	1	1
274	1	5	1	1	1	8	8	8	8	8	8	8	8	8	2	2	2	0	3	1	1
275	1	5	1	1	1	8	8	8	8	8	8	8	8	8	2	2	2	0	3	1	1
276	2	5	1	1	1	8	8	8	8	8	8	8	8	8	2	2	2	0	3	1	3
277	1	5	1	1	1	8	8	8	8	8	8	8	8	8	2	2	2	0	3	1	1
278	1	5	1	1	1	8	8	8	8	8	8	8	8	8	2	2	2	0	3	1	1
279	2	5	1	1	1	8	8	8	8	8	8	8	8	8	2	2	2	0	3	1	1
280	1	5	1	1	1	8	8	8	8	8	8	8	8	8	2	2	2	0	3	2	1
281	1	5	1	1	1	8	8	8	8	8	8	8	8	8	2	2	2	0	3	2	1
282	2	5	1	1	1	8	8	8	8	8	8	8	8	8	2	2	2	0	3	2	1
283	2	5	1	1	1	8	8	8	8	8	8	8	8	8	2	2	2	0	3	2	3
284	1	5	1	1	1	8	8	8	8	8	8	8	8	8	2	2	2	0	3	2	1
285	2	5	1	1	1	8	8	8	8	8	8	8	8	8	2	2	2	0	3	2	2
286	2	5	1	1	1	8	8	8	8	8	8	8	8	8	2	2	2	0	3	2	1
287	2	5	1	1	1	8	8	8	8	8	8	8	8	8	2	2	2	0	3	2	2
288	1	5	1	1	1	8	8	8	8	8	8	8	8	8	2	2	2	0	3	2	1
289	2	4	1	1	1	8	8	8	8	8	8	8	8	8	2	2	2	0	3	2	1
290	1	4	1	1	1	8	8	8	8	8	8	8	8	8	2	2	2	0	3	1	1
291	1	4	1	1	1	8	8	8	8	8	8	8	8	8	2	2	2	0	3	1	1
292	1	4	1	1	1	8	8	8	8	8	8	8	8	8	2	2	2	0	3	1	1
293	1	4	1	1	1	8	8	8	8	8	8	8	8	8	2	2	2	0	3	1	3
294	1	4	1	1	1	8	8	8	8	8	8	8	8	8	2	2	2	0	3	1	1
295	2	4	1	1	1	8	8	8	8	8	8	8	8	8	2	2	2	0	3	1	1
296	2	4	1	1	1	8	8	8	8	8	8	8	8	8	2	2	2	0	3	1	1
297	1	4	1	1	1	8	8	8	8	8	8	8	8	8	2	2	2	0	3	1	1
298	2	4	1	1	1	8	8	8	8	8	8	8	8	8	2	2	2	0	3	1	1
299	1	4	1	1	1	8	8	8	8	8	8	8	8	8	2	2	2	0	3	1	1
300	2	4	1	1	1	8	8	8	8	8	8	8	8	8	2	2	2	0	3	1	3
301	1	4	1	1	1	8	8	8	8	8	8	8	8	8	2	2	2	0	3	1	1
302	1	4	1	1	1	8	8	8	8	8	8	8	8	8	2	2	2	0	3	1	1
303	1	4	1	1	1	8	8	8	8	8	8	8	8	8	2	2	2	0	3	1	1
304	1	4	1	1	1	8	8	8	8	8	8	8	8	8	2	2	2	0	3	0	3
305	1	4	1	1	1	8	8	8	8	8	8	8	8	8	2	2	2	0	3	0	1
306	2	4	1	1	1	8	8	8	8	8	8	8	8	8	2	2	2	0	3	0	1
307	1	4	1	1	1	8	8	8	8	8	8	8	8	8	2	2	2	0	3	0	1
308	2	4	1	1	1	8	8	8	8	8	8	8	8	8	2	2	2	0	3	2	3
309	2	4	1	1	1	8	8	8	8	8	8	8	8	8	2	2	2	0	3	2	1
310	2	4	1	1	1	8	8	8	8	8	8	8	8	8	2	2	2	0	3	0	1
311	1	4	1	1	1	8	8	8	8	8	8	8	8	8	2	2	2	0	3	0	1
312	2	4	1	1	1	8	8	8	8	8	8	8	8	8	2	2	2	0	3	2	3
313	1	4	1	1	1	8	8	8	8	8	8	8	8	8	2	2	2	0	3	2	1
314	1	4	1	1	1	8	8	8	8	8	8	8	8	8	2	2	2	0	3	2	2
315	1	4	1	1	1	8	8	8	8	8	8	8	8	8	2	2	2	0	3	2	2
316	1	4	1	1	1	8	8	8	8	8	8	8	8	8	2	2	2	0	3	2	1
317	1	4	1	1	1	8	8	8	8	8	8	8	8	8	2	2	2	0	3	1	2
318	1	4	1	1	1	8	8	8	8	8	8	8	8	8	2	2	2	0	3	1	3
319	1	4	1	1	1	8	8	8	8	8	8	8	8	8	2	2	2	0	3	1	3
320	1	4	1	1	1	8	8	8	8	8	8	8	8	8	2	2	2	0	3	0	1
321	2	4	1	1	1	8	8	8	8	8	8	8	8	8	2	2	2	0	3	0	1
322	2	4	1	1	1	8	8	8	8	8	8	8	8	8	2	2	2	0	3	2	1
323	1	4	1	1	1	8	8	8	8	8	8	8	8	8	2	2	2	0	3	2	1
324	1	4	1	1	1	8	8	8	8	8	8	8	8	8	2	2	2	0	3	2	1
325	2	4	1	1	1	8	8	8	8	8	8	8	8	8	2	2	2	0	3	2	1
326	2	4	1	1	1	8	8	8	8	8	8	8	8	8	2	2	2	0	3	2	1
327	1	4	1	1	1	8	8	8	8	8	8	8	8	8	2	2	2	0	3	2	1
328	2	4	1	1	1	8	8	8	8	8	8	8	8	8	2	2	2	0	3	1	3
329	2	4	1	1	1	8	8	8	8	8	8	8	8	8	2	2	2	0	3	1	2
330	1	4	1	1	1	8	8	8	8	8	8	8	8	8	2	2	2	0	3	1	1
331	2	4	1	1	1	8	8	8	8	8	8	8	8	8	2	2	2	0	3	1	1
332	2	4	1	1	1	8	8	8	8	8	8	8	8	8	2	2	2	0	3	1	3
333	1	4	1	1	1	8	8	8	8	8	8	8	8	8	2	2	2	0	3	1	1
334	2	4	1	1	1	8	8	8	8	8	8	8	8	8	2	2	2	0	3	1	1
335	2	4	1	1	1	8	8	8	8	8	8	8	8	8	2	2	2	0	3	1	3
336	1	4	1	1	1	8	8	8	8	8	8	8	8	8	2	2	2	0	3	1	1
337	2	4	1	1	1	8	8	8	8	8	8	8	8	8	2	2	2	0	3	1	1
338	2	4	1	1	1	8	8	8	8	8	8	8	8	8	2	2	2	0	3	1	2
339	1	4	1	1	1	8	8	8	8	8	8	8	8	8	2	2	2	0	3	0	1
340	2	4	1	1	1	8	8	8	8	8	8	8	8	8	2	2	2	0	3	0	1
341	1	4	1	1	1	8	8	8	8	8	8	8	8	8	2	2	2	0	3	0	3
342	1	4	1	1	1	8	8	8	8	8	8	8	8	8	2	2	2	0	3	0	1
343	2	4	1	1	1	8	8	8	8	8	8	8	8	8	2	2	2	0	3	0	1
344	1	4	1	1	1	8	8	8	8	8	8	8	8	8	2	2	2	0	3	0	1
345	1	4	1	1	1	8	8	8	8	8	8	8	8	8	2	2	2	0	3	0	3
346	2	4	1	1	1	8	8	8	8	8	8	8	8	8	2	2	2	0	3	0	3
347	1	3	1	1	1	8	8	8	8	8	8	8	8	8	2	2	2	0	3	0	1
348	1	3	1	1	1	8	8	8	8	8	8	8	8	8	2	2	2	0	3	0	3
349	1	3	1	1	1	8	8	8	8	8	8	8	8	8	2	2	2	0	3	2	3
350	1	3	1	1	1	8	8	8	8	8	8	8	8	8	2	2	2	0	3	2	1
351	2	3	1	1	1	8	8	8	8	8	8	8	8	8	2	2	2	0	3	0	1
352	2	3	1	1	1	8	8	8	8	8	8	8	8	8	2	2	2	0	3	0	1
353	1	3	1	1	1	8	8	8	8	8	8	8	8	8	2	2	2	0	3	0	1
354	1	3	1	1	1	8	8	8	8	8	8	8	8	8	2	2	2	0	3	0	1
355	1	3	1	1	1	8	8	8	8	8	8	8	8	8	2	2	2	0	3	2	1
356	2	3	1	1	1	8	8	8	8	8	8	8	8	8	2	2	2	0	3	2	1
357	1	3	1	1	1	8	8	8	8	8	8	8	8	8	2	2	2	0	3	2	2
358	2	3	1	1	1	8	8	8	8	8	8	8	8	8	2	2	2	0	3	2	1
359	1	3	1	1	1	8	8	8	8	8	8	8	8	8	2	2	2	0	3	2	1
360	1	3	1	1	1	8	8	8	8	8	8	8	8	8	2	2	2	0	3	2	1
361	1	3	1	1	1	8	8	8	8	8	8	8	8	8	2	2	2	0	3	2	3
362	2	3	1	1	1	8	8	8	8	8	8	8	8	8	2	2	2	0	3	2	1
363	2	3	1	1	1	8	8	8	8	8	8	8	8	8	2	2	2	0	3	2	1
364	1	3	1	1	1	8	8	8	8	8	8	8	8	8	2	2	2	0	3	2	1
365	2	3	1	1	1	8	8	8	8	8	8	8	8	8	2	2	2	0	3	1	1
366	1	3	1	1	1	8	8	8	8	8	8	8	8	8	2	2	2	0	3	1	1
367	2	3	1	1	1	8	8	8	8	8	8	8	8	8	2	2	2	0	3	1	1
368	2	3	1	1	1	8	8	8	8	8	8	8	8	8	2	2	2	0	3	1	1
369	2	3	1	1	1	8	8	8	8	8	8	8	8	8	2	2	2	0	3	1	1
370	1	3	1	1	1	8	8	8	8	8	8	8	8	8	2	2	2	0	3	1	1
371	1	3	1	1	1	8	8	8	8	8	8	8	8	8	2	2	2	0	3	1	2
372	2	3	1	1	1	8	8	8	8	8	8	8	8	8	2	2	2	0	3	1	1
373	2	3	1	1	1	8	8	8	8	8	8	8	8	8	2	2	2	0	3	1	1
374	1	3	1	1	1	8	8	8	8	8	8	8	8	8	2	2	2	0	3	1	1
375	1	3	1	1	1	8	8	8	8	8	8	8	8	8	2	2	2	0	3	1	1
376	1	3	1	1	1	8	8	8	8	8	8	8	8	8	2	2	2	0	3	1	1
377	1	3	1	1	1	8	8	8	8	8	8	8	8	8	2	2	2	0	3	1	1
378	1	3	1	1	1	8	8	8	8	8	8	8	8	8	2	2	2	0	3	1	1
379	1	3	1	1	1	8	8	8	8	8	8	8	8	8	2	2	2	0	3	1	1
380	1	3	1	1	1	8	8	8	8	8	8	8	8	8	2	2	2	0	3	1	1
381	2	3	1	1	1	8	8	8	8	8	8	8	8	8	2	2	2	0	3	1	1
382	2	3	1	1	1	8	8	8	8	8	8	8	8	8	2	2	2	0	3	0	1
383	1	3	1	1	1	8	8	8	8	8	8	8	8	8	2	2	2	0	3	0	3
384	1	3	1	1	1	8	8	8	8	8	8	8	8	8	2	2	2	0	3	0	1
385	1	3	1	1	1	8	8	8	8	8	8	8	8	8	2	2	2	0	3	0	3
386	1	3	1	1	1	8	8	8	8	8	8	8	8	8	2	2	2	0	3	0	1
387	1	3	1	1	1	8	8	8	8	8	8	8	8	8	2	2	2	0	3	0	1
388	2	3	1	1	1	8	8	8	8	8	8	8	8	8	2	2	2	0	3	0	1
389	2	3	1	1	1	8	8	8	8	8	8	8	8	8	2	2	2	0	3	2	1
390	1	3	1	1	1	8	8	8	8	8	8	8	8	8	2	2	2	0	3	0	1
391	1	3	1	1	1	8	8	8	8	8	8	8	8	8	2	2	2	0	3	2	1
392	2	3	1	1	1	8	8	8	8	8	8	8	8	8	2	2	2	0	3	2	1
393	2	3	1	1	1	8	8	8	8	8	8	8	8	8	2	2	2	0	3	2	1
394	2	3	1	1	1	8	8	8	8	8	8	8	8	8	2	2	2	0	3	2	1
395	1	3	1	1	1	8	8	8	8	8	8	8	8	8	2	2	2	0	3	2	1
396	1	3	1	1	1	8	8	8	8	8	8	8	8	8	2	2	2	0	3	2	1
397	2	3	1	1	1	8	8	8	8	8	8	8	8	8	2	2	2	0	3	2	1
398	2	3	1	1	1	8	8	8	8	8	8	8	8	8	2	2	2	0	3	1	1
399	2	3	1	1	1	8	8	8	8	8	8	8	8	8	2	2	2	0	3	1	1
400	1	3	1	1	1	8	8	8	8	8	8	8	8	8	2	2	2	0	3	1	1
401	1	3	1	1	1	8	8	8	8	8	8	8	8	8	2	2	2	0	3	1	1
402	2	3	1	1	1	8	8	8	8	8	8	8	8	8	2	2	2	0	3	1	1
403	1	3	1	1	1	8	8	8	8	8	8	8	8	8	2	2	2	0	3	1	1
404	1	3	1	1	1	8	8	8	8	8	8	8	8	8	2	2	2	0	3	1	1
405	2	3	1	1	1	8	8	8	8	8	8	8	8	8	2	2	2	0	3	1	2
406	2	3	1	1	1	8	8	8	8	8	8	8	8	8	2	2	2	0	3	0	1
407	1	3	1	1	1	8	8	8	8	8	8	8	8	8	2	2	2	0	3	0	1
408	1	3	1	1	1	8	8	8	8	8	8	8	8	8	2	2	2	0	3	0	1
409	1	14	3	0	1	8	8	8	8	8	8	8	8	8	2	2	2	0	2	2	1
410	1	11	3	0	1	8	8	8	8	8	8	8	8	8	2	2	2	0	2	1	1
411	1	6	1	0	1	8	8	8	8	8	8	8	8	8	2	2	2	0	2	0	1
412	1	6	1	0	1	8	8	8	8	8	8	8	8	8	2	2	2	0	2	0	1
413	1	14	3	1	1	8	8	8	8	8	8	8	8	8	2	2	2	0	2	0	1
414	2	12	3	1	1	8	8	8	8	8	8	8	8	8	2	2	2	0	2	0	1
415	1	12	3	1	1	8	8	8	8	8	8	8	8	8	2	2	2	0	2	1	1
416	1	10	2	1	1	8	8	8	8	8	8	8	8	8	2	2	2	0	2	2	1
417	1	9	2	1	1	8	8	8	8	8	8	8	8	8	2	2	2	0	2	2	1
418	1	9	2	1	1	8	8	8	8	8	8	8	8	8	2	2	2	0	2	2	1
419	2	8	2	1	1	8	8	8	8	8	8	8	8	8	2	2	2	0	2	2	1
420	1	8	2	1	1	8	8	8	8	8	8	8	8	8	2	2	2	0	2	2	2
421	1	8	2	1	1	8	8	8	8	8	8	8	8	8	2	2	2	0	2	2	1
422	1	8	2	1	1	8	8	8	8	8	8	8	8	8	2	2	2	0	2	1	2
423	2	8	2	1	1	8	8	8	8	8	8	8	8	8	2	2	2	0	2	1	1
424	1	8	2	1	1	8	8	8	8	8	8	8	8	8	2	2	2	0	2	1	1
425	1	8	2	1	1	8	8	8	8	8	8	8	8	8	2	2	2	0	2	0	1
426	1	7	2	1	1	8	8	8	8	8	8	8	8	8	2	2	2	0	2	1	1
427	1	7	2	1	1	8	8	8	8	8	8	8	8	8	2	2	2	0	2	2	1
428	2	7	2	1	1	8	8	8	8	8	8	8	8	8	2	2	2	0	2	2	1
429	1	7	2	1	1	8	8	8	8	8	8	8	8	8	2	2	2	0	2	1	1
430	2	7	2	1	1	8	8	8	8	8	8	8	8	8	2	2	2	0	2	1	1
431	1	7	2	1	1	8	8	8	8	8	8	8	8	8	2	2	2	0	2	1	2
432	1	6	1	1	1	8	8	8	8	8	8	8	8	8	2	2	2	0	2	1	1
433	1	6	1	1	1	8	8	8	8	8	8	8	8	8	2	2	2	0	2	1	1
434	2	6	1	1	1	8	8	8	8	8	8	8	8	8	2	2	2	0	2	1	1
435	2	6	1	1	1	8	8	8	8	8	8	8	8	8	2	2	2	0	2	0	1
436	2	6	1	1	1	8	8	8	8	8	8	8	8	8	2	2	2	0	2	0	1
437	2	6	1	1	1	8	8	8	8	8	8	8	8	8	2	2	2	0	2	2	1
438	1	6	1	1	1	8	8	8	8	8	8	8	8	8	2	2	2	0	2	2	1
439	1	6	1	1	1	8	8	8	8	8	8	8	8	8	2	2	2	0	2	1	1
440	2	6	1	1	1	8	8	8	8	8	8	8	8	8	2	2	2	0	2	0	1
441	2	6	1	1	1	8	8	8	8	8	8	8	8	8	2	2	2	0	2	0	1
442	1	6	1	1	1	8	8	8	8	8	8	8	8	8	2	2	2	0	2	0	1
443	2	6	1	1	1	8	8	8	8	8	8	8	8	8	2	2	2	0	2	0	2
444	2	6	1	1	1	8	8	8	8	8	8	8	8	8	2	2	2	0	2	2	1
445	1	6	1	1	1	8	8	8	8	8	8	8	8	8	2	2	2	0	2	2	1
446	1	6	1	1	1	8	8	8	8	8	8	8	8	8	2	2	2	0	2	2	1
447	2	6	1	1	1	8	8	8	8	8	8	8	8	8	2	2	2	0	2	2	1
448	2	5	1	1	1	8	8	8	8	8	8	8	8	8	2	2	2	0	2	1	2
449	2	5	1	1	1	8	8	8	8	8	8	8	8	8	2	2	2	0	2	1	1
450	1	5	1	1	1	8	8	8	8	8	8	8	8	8	2	2	2	0	2	1	2
451	1	5	1	1	1	8	8	8	8	8	8	8	8	8	2	2	2	0	2	0	1
452	2	5	1	1	1	8	8	8	8	8	8	8	8	8	2	2	2	0	2	2	1
453	1	5	1	1	1	8	8	8	8	8	8	8	8	8	2	2	2	0	2	2	1
454	1	5	1	1	1	8	8	8	8	8	8	8	8	8	2	2	2	0	2	2	1
455	1	5	1	1	1	8	8	8	8	8	8	8	8	8	2	2	2	0	2	0	3
456	1	5	1	1	1	8	8	8	8	8	8	8	8	8	2	2	2	0	2	2	1
457	1	5	1	1	1	8	8	8	8	8	8	8	8	8	2	2	2	0	2	2	2
458	1	5	1	1	1	8	8	8	8	8	8	8	8	8	2	2	2	0	2	1	2
459	2	5	1	1	1	8	8	8	8	8	8	8	8	8	2	2	2	0	2	1	2
460	1	5	1	1	1	8	8	8	8	8	8	8	8	8	2	2	2	0	2	1	3
461	2	5	1	1	1	8	8	8	8	8	8	8	8	8	2	2	2	0	2	0	1
462	1	5	1	1	1	8	8	8	8	8	8	8	8	8	2	2	2	0	2	2	1
463	1	4	1	1	1	8	8	8	8	8	8	8	8	8	2	2	2	0	2	1	3
464	2	4	1	1	1	8	8	8	8	8	8	8	8	8	2	2	2	0	2	1	1
465	1	4	1	1	1	8	8	8	8	8	8	8	8	8	2	2	2	0	2	1	1
466	1	4	1	1	1	8	8	8	8	8	8	8	8	8	2	2	2	0	2	1	1
467	1	4	1	1	1	8	8	8	8	8	8	8	8	8	2	2	2	0	2	0	1
468	1	4	1	1	1	8	8	8	8	8	8	8	8	8	2	2	2	0	2	0	1
469	1	4	1	1	1	8	8	8	8	8	8	8	8	8	2	2	2	0	2	1	1
470	2	4	1	1	1	8	8	8	8	8	8	8	8	8	2	2	2	0	2	1	2
471	2	4	1	1	1	8	8	8	8	8	8	8	8	8	2	2	2	0	2	1	1
472	2	4	1	1	1	8	8	8	8	8	8	8	8	8	2	2	2	0	2	0	1
473	2	4	1	1	1	8	8	8	8	8	8	8	8	8	2	2	2	0	2	2	1
474	1	4	1	1	1	8	8	8	8	8	8	8	8	8	2	2	2	0	2	2	1
475	1	4	1	1	1	8	8	8	8	8	8	8	8	8	2	2	2	0	2	2	3
476	1	4	1	1	1	8	8	8	8	8	8	8	8	8	2	2	2	0	2	2	3
477	1	4	1	1	1	8	8	8	8	8	8	8	8	8	2	2	2	0	2	1	3
478	1	4	1	1	1	8	8	8	8	8	8	8	8	8	2	2	2	0	2	1	2
479	2	4	1	1	1	8	8	8	8	8	8	8	8	8	2	2	2	0	2	1	1
480	1	4	1	1	1	8	8	8	8	8	8	8	8	8	2	2	2	0	2	1	1
481	1	4	1	1	1	8	8	8	8	8	8	8	8	8	2	2	2	0	2	0	1
482	2	4	1	1	1	8	8	8	8	8	8	8	8	8	2	2	2	0	2	0	1
483	1	4	1	1	1	8	8	8	8	8	8	8	8	8	2	2	2	0	2	0	1
484	2	3	1	1	1	8	8	8	8	8	8	8	8	8	2	2	2	0	2	0	3
485	1	3	1	1	1	8	8	8	8	8	8	8	8	8	2	2	2	0	2	0	3
486	2	3	1	1	1	8	8	8	8	8	8	8	8	8	2	2	2	0	2	2	2
487	1	3	1	1	1	8	8	8	8	8	8	8	8	8	2	2	2	0	2	0	1
488	1	3	1	1	1	8	8	8	8	8	8	8	8	8	2	2	2	0	2	0	1
489	1	3	1	1	1	8	8	8	8	8	8	8	8	8	2	2	2	0	2	2	1
490	1	3	1	1	1	8	8	8	8	8	8	8	8	8	2	2	2	0	2	2	1
491	2	3	1	1	1	8	8	8	8	8	8	8	8	8	2	2	2	0	2	2	1
492	2	3	1	1	1	8	8	8	8	8	8	8	8	8	2	2	2	0	2	2	1
493	2	3	1	1	1	8	8	8	8	8	8	8	8	8	2	2	2	0	2	2	1
494	1	3	1	1	1	8	8	8	8	8	8	8	8	8	2	2	2	0	2	2	1
495	2	3	1	1	1	8	8	8	8	8	8	8	8	8	2	2	2	0	2	2	1
496	1	3	1	1	1	8	8	8	8	8	8	8	8	8	2	2	2	0	2	2	1
497	1	3	1	1	1	8	8	8	8	8	8	8	8	8	2	2	2	0	2	2	1
498	2	3	1	1	1	8	8	8	8	8	8	8	8	8	2	2	2	0	2	1	1
499	2	3	1	1	1	8	8	8	8	8	8	8	8	8	2	2	2	0	2	1	1
500	2	3	1	1	1	8	8	8	8	8	8	8	8	8	2	2	2	0	2	1	1
501	1	3	1	1	1	8	8	8	8	8	8	8	8	8	2	2	2	0	2	1	1
502	2	3	1	1	1	8	8	8	8	8	8	8	8	8	2	2	2	0	2	1	1
503	1	3	1	1	1	8	8	8	8	8	8	8	8	8	2	2	2	0	2	1	3
504	1	3	1	1	1	8	8	8	8	8	8	8	8	8	2	2	2	0	2	1	1
505	2	3	1	1	1	8	8	8	8	8	8	8	8	8	2	2	2	0	2	1	3
506	1	3	1	1	1	8	8	8	8	8	8	8	8	8	2	2	2	0	2	1	1
507	1	3	1	1	1	8	8	8	8	8	8	8	8	8	2	2	2	0	2	1	2
508	2	3	1	1	1	8	8	8	8	8	8	8	8	8	2	2	2	0	2	1	1
509	2	3	1	1	1	8	8	8	8	8	8	8	8	8	2	2	2	0	2	1	1
510	1	3	1	1	1	8	8	8	8	8	8	8	8	8	2	2	2	0	2	0	1
511	2	3	1	1	1	8	8	8	8	8	8	8	8	8	2	2	2	0	2	0	1
512	2	3	1	1	1	8	8	8	8	8	8	8	8	8	2	2	2	0	2	0	1
513	1	3	1	1	1	8	8	8	8	8	8	8	8	8	2	2	2	0	2	0	1
514	1	3	1	1	1	8	8	8	8	8	8	8	8	8	2	2	2	0	2	2	1
515	1	3	1	1	1	8	8	8	8	8	8	8	8	8	2	2	2	0	2	2	1
516	2	3	1	1	1	8	8	8	8	8	8	8	8	8	2	2	2	0	2	0	1
517	1	3	1	1	1	8	8	8	8	8	8	8	8	8	2	2	2	0	2	2	1
518	1	3	1	1	1	8	8	8	8	8	8	8	8	8	2	2	2	0	2	2	1
519	1	3	1	1	1	8	8	8	8	8	8	8	8	8	2	2	2	0	2	1	1
520	1	3	1	1	1	8	8	8	8	8	8	8	8	8	2	2	2	0	2	1	1
521	1	3	1	1	1	8	8	8	8	8	8	8	8	8	2	2	2	0	2	1	1
522	1	3	1	1	1	8	8	8	8	8	8	8	8	8	2	2	2	0	2	0	1
523	2	3	1	1	1	8	8	8	8	8	8	8	8	8	2	2	2	0	2	0	1
524	1	10	2	0	1	8	8	8	8	8	8	8	8	8	2	2	2	0	2	1	1
525	2	3	1	0	1	8	8	8	8	8	8	8	8	8	2	2	2	0	2	1	3
526	1	3	1	0	1	8	8	8	8	8	8	8	8	8	2	2	2	0	2	1	1
527	1	3	1	0	1	8	8	8	8	8	8	8	8	8	2	2	2	0	2	1	1
528	1	3	1	0	1	8	8	8	8	8	8	8	8	8	2	2	2	0	2	1	3
529	2	14	3	1	1	8	8	8	8	8	8	8	8	8	2	2	2	0	2	0	1
530	2	13	3	1	1	8	8	8	8	8	8	8	8	8	2	2	2	0	2	2	1
531	1	13	3	1	1	8	8	8	8	8	8	8	8	8	2	2	2	0	2	1	1
532	2	13	3	1	1	8	8	8	8	8	8	8	8	8	2	2	2	0	2	1	1
533	1	12	3	1	1	8	8	8	8	8	8	8	8	8	2	2	2	0	2	2	1
534	2	12	3	1	1	8	8	8	8	8	8	8	8	8	2	2	2	0	2	2	1
535	1	12	3	1	1	8	8	8	8	8	8	8	8	8	2	2	2	0	2	1	1
536	1	10	2	1	1	8	8	8	8	8	8	8	8	8	2	2	2	0	2	1	1
537	1	10	2	1	1	8	8	8	8	8	8	8	8	8	2	2	2	0	2	2	1
538	2	10	2	1	1	8	8	8	8	8	8	8	8	8	2	2	2	0	2	1	1
539	2	9	2	1	1	8	8	8	8	8	8	8	8	8	2	2	2	0	2	2	1
540	2	9	2	1	1	8	8	8	8	8	8	8	8	8	2	2	2	0	2	2	1
541	1	9	2	1	1	8	8	8	8	8	8	8	8	8	2	2	2	0	2	2	1
542	2	9	2	1	1	8	8	8	8	8	8	8	8	8	2	2	2	0	2	2	1
543	1	8	2	1	1	8	8	8	8	8	8	8	8	8	2	2	2	0	2	1	1
544	1	8	2	1	1	8	8	8	8	8	8	8	8	8	2	2	2	0	2	1	1
545	2	7	2	1	1	8	8	8	8	8	8	8	8	8	2	2	2	0	2	1	1
546	1	7	2	1	1	8	8	8	8	8	8	8	8	8	2	2	2	0	2	1	1
547	1	7	2	1	1	8	8	8	8	8	8	8	8	8	2	2	2	0	2	2	1
548	1	7	2	1	1	8	8	8	8	8	8	8	8	8	2	2	2	0	2	2	1
549	1	7	2	1	1	8	8	8	8	8	8	8	8	8	2	2	2	0	2	2	1
550	1	7	2	1	1	8	8	8	8	8	8	8	8	8	2	2	2	0	2	1	1
551	2	6	1	1	1	8	8	8	8	8	8	8	8	8	2	2	2	0	2	1	1
552	2	6	1	1	1	8	8	8	8	8	8	8	8	8	2	2	2	0	2	1	1
553	1	6	1	1	1	8	8	8	8	8	8	8	8	8	2	2	2	0	2	2	1
554	1	6	1	1	1	8	8	8	8	8	8	8	8	8	2	2	2	0	2	2	1
555	2	6	1	1	1	8	8	8	8	8	8	8	8	8	2	2	2	0	2	2	1
556	2	6	1	1	1	8	8	8	8	8	8	8	8	8	2	2	2	0	2	2	1
557	2	6	1	1	1	8	8	8	8	8	8	8	8	8	2	2	2	0	2	1	1
558	2	6	1	1	1	8	8	8	8	8	8	8	8	8	2	2	2	0	2	0	1
559	2	6	1	1	1	8	8	8	8	8	8	8	8	8	2	2	2	0	2	0	2
560	1	6	1	1	1	8	8	8	8	8	8	8	8	8	2	2	2	0	2	1	1
561	2	6	1	1	1	8	8	8	8	8	8	8	8	8	2	2	2	0	2	1	3
562	2	6	1	1	1	8	8	8	8	8	8	8	8	8	2	2	2	0	2	2	1
563	1	6	1	1	1	8	8	8	8	8	8	8	8	8	2	2	2	0	2	2	2
564	1	6	1	1	1	8	8	8	8	8	8	8	8	8	2	2	2	0	2	2	1
565	1	6	1	1	1	8	8	8	8	8	8	8	8	8	2	2	2	0	2	2	1
566	2	6	1	1	1	8	8	8	8	8	8	8	8	8	2	2	2	0	2	2	1
567	1	6	1	1	1	8	8	8	8	8	8	8	8	8	2	2	2	0	2	2	1
568	2	5	1	1	1	8	8	8	8	8	8	8	8	8	2	2	2	0	2	1	1
569	1	5	1	1	1	8	8	8	8	8	8	8	8	8	2	2	2	0	2	1	1
570	1	5	1	1	1	8	8	8	8	8	8	8	8	8	2	2	2	0	2	1	3
571	1	5	1	1	1	8	8	8	8	8	8	8	8	8	2	2	2	0	2	1	2
572	1	5	1	1	1	8	8	8	8	8	8	8	8	8	2	2	2	0	2	0	2
573	2	5	1	1	1	8	8	8	8	8	8	8	8	8	2	2	2	0	2	0	3
574	1	5	1	1	1	8	8	8	8	8	8	8	8	8	2	2	2	0	2	0	1
575	2	5	1	1	1	8	8	8	8	8	8	8	8	8	2	2	2	0	2	0	1
576	2	5	1	1	1	8	8	8	8	8	8	8	8	8	2	2	2	0	2	2	1
577	2	5	1	1	1	8	8	8	8	8	8	8	8	8	2	2	2	0	2	2	3
578	1	5	1	1	1	8	8	8	8	8	8	8	8	8	2	2	2	0	2	2	2
579	1	5	1	1	1	8	8	8	8	8	8	8	8	8	2	2	2	0	2	2	3
580	1	5	1	1	1	8	8	8	8	8	8	8	8	8	2	2	2	0	2	2	1
581	2	5	1	1	1	8	8	8	8	8	8	8	8	8	2	2	2	0	2	2	1
582	1	5	1	1	1	8	8	8	8	8	8	8	8	8	2	2	2	0	2	2	1
583	1	5	1	1	1	8	8	8	8	8	8	8	8	8	2	2	2	0	2	2	1
584	1	5	1	1	1	8	8	8	8	8	8	8	8	8	2	2	2	0	2	2	3
585	1	5	1	1	1	8	8	8	8	8	8	8	8	8	2	2	2	0	2	2	1
586	1	5	1	1	1	8	8	8	8	8	8	8	8	8	2	2	2	0	2	1	1
587	1	5	1	1	1	8	8	8	8	8	8	8	8	8	2	2	2	0	2	1	1
588	2	5	1	1	1	8	8	8	8	8	8	8	8	8	2	2	2	0	2	1	3
589	1	5	1	1	1	8	8	8	8	8	8	8	8	8	2	2	2	0	2	1	3
590	1	5	1	1	1	8	8	8	8	8	8	8	8	8	2	2	2	0	2	1	1
591	2	5	1	1	1	8	8	8	8	8	8	8	8	8	2	2	2	0	2	1	1
592	2	5	1	1	1	8	8	8	8	8	8	8	8	8	2	2	2	0	2	1	1
593	2	5	1	1	1	8	8	8	8	8	8	8	8	8	2	2	2	0	2	1	2
594	1	5	1	1	1	8	8	8	8	8	8	8	8	8	2	2	2	0	2	1	3
595	2	5	1	1	1	8	8	8	8	8	8	8	8	8	2	2	2	0	2	0	2
596	2	5	1	1	1	8	8	8	8	8	8	8	8	8	2	2	2	0	2	0	2
597	1	5	1	1	1	8	8	8	8	8	8	8	8	8	2	2	2	0	2	2	1
598	2	5	1	1	1	8	8	8	8	8	8	8	8	8	2	2	2	0	2	2	1
599	1	5	1	1	1	8	8	8	8	8	8	8	8	8	2	2	2	0	2	2	3
600	1	5	1	1	1	8	8	8	8	8	8	8	8	8	2	2	2	0	2	2	1
601	1	5	1	1	1	8	8	8	8	8	8	8	8	8	2	2	2	0	2	2	1
602	1	4	1	1	1	8	8	8	8	8	8	8	8	8	2	2	2	0	2	1	1
603	2	4	1	1	1	8	8	8	8	8	8	8	8	8	2	2	2	0	2	1	1
604	1	4	1	1	1	8	8	8	8	8	8	8	8	8	2	2	2	0	2	1	1
605	2	4	1	1	1	8	8	8	8	8	8	8	8	8	2	2	2	0	2	1	1
606	1	4	1	1	1	8	8	8	8	8	8	8	8	8	2	2	2	0	2	1	1
607	1	4	1	1	1	8	8	8	8	8	8	8	8	8	2	2	2	0	2	1	1
608	2	4	1	1	1	8	8	8	8	8	8	8	8	8	2	2	2	0	2	1	1
609	2	4	1	1	1	8	8	8	8	8	8	8	8	8	2	2	2	0	2	1	1
610	1	4	1	1	1	8	8	8	8	8	8	8	8	8	2	2	2	0	2	0	3
611	1	4	1	1	1	8	8	8	8	8	8	8	8	8	2	2	2	0	2	0	1
612	1	4	1	1	1	8	8	8	8	8	8	8	8	8	2	2	2	0	2	0	1
613	2	4	1	1	1	8	8	8	8	8	8	8	8	8	2	2	2	0	2	0	3
614	1	4	1	1	1	8	8	8	8	8	8	8	8	8	2	2	2	0	2	0	1
615	1	4	1	1	1	8	8	8	8	8	8	8	8	8	2	2	2	0	2	2	1
616	2	4	1	1	1	8	8	8	8	8	8	8	8	8	2	2	2	0	2	1	1
617	2	4	1	1	1	8	8	8	8	8	8	8	8	8	2	2	2	0	2	2	1
618	2	4	1	1	1	8	8	8	8	8	8	8	8	8	2	2	2	0	2	2	3
619	1	4	1	1	1	8	8	8	8	8	8	8	8	8	2	2	2	0	2	2	1
620	1	4	1	1	1	8	8	8	8	8	8	8	8	8	2	2	2	0	2	1	3
621	1	4	1	1	1	8	8	8	8	8	8	8	8	8	2	2	2	0	2	1	1
622	1	4	1	1	1	8	8	8	8	8	8	8	8	8	2	2	2	0	2	1	1
623	1	4	1	1	1	8	8	8	8	8	8	8	8	8	2	2	2	0	2	1	3
624	1	4	1	1	1	8	8	8	8	8	8	8	8	8	2	2	2	0	2	1	2
625	2	4	1	1	1	8	8	8	8	8	8	8	8	8	2	2	2	0	2	1	1
626	2	4	1	1	1	8	8	8	8	8	8	8	8	8	2	2	2	0	2	0	1
627	1	4	1	1	1	8	8	8	8	8	8	8	8	8	2	2	2	0	2	2	1
628	1	4	1	1	1	8	8	8	8	8	8	8	8	8	2	2	2	0	2	2	1
629	2	4	1	1	1	8	8	8	8	8	8	8	8	8	2	2	2	0	2	2	1
630	1	4	1	1	1	8	8	8	8	8	8	8	8	8	2	2	2	0	2	2	3
631	1	4	1	1	1	8	8	8	8	8	8	8	8	8	2	2	2	0	2	1	1
632	1	4	1	1	1	8	8	8	8	8	8	8	8	8	2	2	2	0	2	1	1
633	2	4	1	1	1	8	8	8	8	8	8	8	8	8	2	2	2	0	2	1	2
634	2	4	1	1	1	8	8	8	8	8	8	8	8	8	2	2	2	0	2	1	1
635	1	4	1	1	1	8	8	8	8	8	8	8	8	8	2	2	2	0	2	1	1
636	2	4	1	1	1	8	8	8	8	8	8	8	8	8	2	2	2	0	2	1	2
637	2	4	1	1	1	8	8	8	8	8	8	8	8	8	2	2	2	0	2	1	1
638	2	4	1	1	1	8	8	8	8	8	8	8	8	8	2	2	2	0	2	1	1
639	1	4	1	1	1	8	8	8	8	8	8	8	8	8	2	2	2	0	2	1	1
640	1	4	1	1	1	8	8	8	8	8	8	8	8	8	2	2	2	0	2	1	1
641	1	4	1	1	1	8	8	8	8	8	8	8	8	8	2	2	2	0	2	0	1
642	1	4	1	1	1	8	8	8	8	8	8	8	8	8	2	2	2	0	2	0	1
643	1	3	1	1	1	8	8	8	8	8	8	8	8	8	2	2	2	0	2	2	3
644	1	3	1	1	1	8	8	8	8	8	8	8	8	8	2	2	2	0	2	2	1
645	2	3	1	1	1	8	8	8	8	8	8	8	8	8	2	2	2	0	2	2	2
646	1	3	1	1	1	8	8	8	8	8	8	8	8	8	2	2	2	0	2	2	1
647	1	3	1	1	1	8	8	8	8	8	8	8	8	8	2	2	2	0	2	2	1
648	2	3	1	1	1	8	8	8	8	8	8	8	8	8	2	2	2	0	2	2	2
649	2	3	1	1	1	8	8	8	8	8	8	8	8	8	2	2	2	0	2	2	1
650	2	3	1	1	1	8	8	8	8	8	8	8	8	8	2	2	2	0	2	2	1
651	2	3	1	1	1	8	8	8	8	8	8	8	8	8	2	2	2	0	2	2	1
652	2	3	1	1	1	8	8	8	8	8	8	8	8	8	2	2	2	0	2	2	2
653	1	3	1	1	1	8	8	8	8	8	8	8	8	8	2	2	2	0	2	2	1
654	2	3	1	1	1	8	8	8	8	8	8	8	8	8	2	2	2	0	2	2	1
655	1	3	1	1	1	8	8	8	8	8	8	8	8	8	2	2	2	0	2	2	1
656	2	3	1	1	1	8	8	8	8	8	8	8	8	8	2	2	2	0	2	2	1
657	2	3	1	1	1	8	8	8	8	8	8	8	8	8	2	2	2	0	2	2	1
658	1	3	1	1	1	8	8	8	8	8	8	8	8	8	2	2	2	0	2	2	2
659	2	3	1	1	1	8	8	8	8	8	8	8	8	8	2	2	2	0	2	2	3
660	1	3	1	1	1	8	8	8	8	8	8	8	8	8	2	2	2	0	2	1	1
661	1	3	1	1	1	8	8	8	8	8	8	8	8	8	2	2	2	0	2	1	1
662	2	3	1	1	1	8	8	8	8	8	8	8	8	8	2	2	2	0	2	1	1
663	2	3	1	1	1	8	8	8	8	8	8	8	8	8	2	2	2	0	2	1	1
664	1	3	1	1	1	8	8	8	8	8	8	8	8	8	2	2	2	0	2	1	3
665	1	3	1	1	1	8	8	8	8	8	8	8	8	8	2	2	2	0	2	1	1
666	2	3	1	1	1	8	8	8	8	8	8	8	8	8	2	2	2	0	2	1	1
667	1	3	1	1	1	8	8	8	8	8	8	8	8	8	2	2	2	0	2	1	1
668	1	3	1	1	1	8	8	8	8	8	8	8	8	8	2	2	2	0	2	1	1
669	1	3	1	1	1	8	8	8	8	8	8	8	8	8	2	2	2	0	2	1	1
670	2	3	1	1	1	8	8	8	8	8	8	8	8	8	2	2	2	0	2	1	1
671	1	3	1	1	1	8	8	8	8	8	8	8	8	8	2	2	2	0	2	1	1
672	1	3	1	1	1	8	8	8	8	8	8	8	8	8	2	2	2	0	2	1	1
673	2	3	1	1	1	8	8	8	8	8	8	8	8	8	2	2	2	0	2	1	1
674	1	3	1	1	1	8	8	8	8	8	8	8	8	8	2	2	2	0	2	1	1
675	1	3	1	1	1	8	8	8	8	8	8	8	8	8	2	2	2	0	2	1	1
676	2	3	1	1	1	8	8	8	8	8	8	8	8	8	2	2	2	0	2	1	1
677	2	3	1	1	1	8	8	8	8	8	8	8	8	8	2	2	2	0	2	1	1
678	1	3	1	1	1	8	8	8	8	8	8	8	8	8	2	2	2	0	2	1	3
679	2	3	1	1	1	8	8	8	8	8	8	8	8	8	2	2	2	0	2	0	1
680	2	3	1	1	1	8	8	8	8	8	8	8	8	8	2	2	2	0	2	0	1
681	2	3	1	1	1	8	8	8	8	8	8	8	8	8	2	2	2	0	2	0	1
682	1	3	1	1	1	8	8	8	8	8	8	8	8	8	2	2	2	0	2	2	1
683	2	3	1	1	1	8	8	8	8	8	8	8	8	8	2	2	2	0	2	0	1
684	1	3	1	1	1	8	8	8	8	8	8	8	8	8	2	2	2	0	2	0	1
685	1	3	1	1	1	8	8	8	8	8	8	8	8	8	2	2	2	0	2	2	1
686	1	3	1	1	1	8	8	8	8	8	8	8	8	8	2	2	2	0	2	2	1
687	1	3	1	1	1	8	8	8	8	8	8	8	8	8	2	2	2	0	2	2	2
688	2	3	1	1	1	8	8	8	8	8	8	8	8	8	2	2	2	0	2	2	1
689	1	3	1	1	1	8	8	8	8	8	8	8	8	8	2	2	2	0	2	1	1
690	1	3	1	1	1	8	8	8	8	8	8	8	8	8	2	2	2	0	2	1	1
691	2	3	1	1	1	8	8	8	8	8	8	8	8	8	2	2	2	0	2	1	1
692	1	3	1	1	1	8	8	8	8	8	8	8	8	8	2	2	2	0	2	0	1
693	1	3	1	1	1	8	8	8	8	8	8	8	8	8	2	2	2	0	2	0	1
694	1	3	1	1	1	8	8	8	8	8	8	8	8	8	2	2	2	0	2	0	1
695	2	3	1	1	1	8	8	8	8	8	8	8	8	8	2	2	2	0	2	0	1
696	1	5	1	0	1	8	8	8	8	8	8	8	8	8	2	2	2	0	1	0	2
697	1	14	3	1	1	8	8	8	8	8	8	8	8	8	2	2	2	0	1	2	1
698	2	11	3	1	1	8	8	8	8	8	8	8	8	8	2	2	2	0	1	1	1
699	2	11	3	1	1	8	8	8	8	8	8	8	8	8	2	2	2	0	1	2	2
700	2	11	3	1	1	8	8	8	8	8	8	8	8	8	2	2	2	0	1	1	1
701	1	10	2	1	1	8	8	8	8	8	8	8	8	8	2	2	2	0	1	0	1
702	1	10	2	1	1	8	8	8	8	8	8	8	8	8	2	2	2	0	1	1	1
703	2	10	2	1	1	8	8	8	8	8	8	8	8	8	2	2	2	0	1	2	1
704	2	8	2	1	1	8	8	8	8	8	8	8	8	8	2	2	2	0	1	0	1
705	2	7	2	1	1	8	8	8	8	8	8	8	8	8	2	2	2	0	1	1	2
706	1	7	2	1	1	8	8	8	8	8	8	8	8	8	2	2	2	0	1	2	2
707	2	6	1	1	1	8	8	8	8	8	8	8	8	8	2	2	2	0	1	1	1
708	1	6	1	1	1	8	8	8	8	8	8	8	8	8	2	2	2	0	1	1	2
709	1	6	1	1	1	8	8	8	8	8	8	8	8	8	2	2	2	0	1	1	1
710	2	6	1	1	1	8	8	8	8	8	8	8	8	8	2	2	2	0	1	0	1
711	1	6	1	1	1	8	8	8	8	8	8	8	8	8	2	2	2	0	1	2	1
712	1	6	1	1	1	8	8	8	8	8	8	8	8	8	2	2	2	0	1	1	1
713	2	6	1	1	1	8	8	8	8	8	8	8	8	8	2	2	2	0	1	0	1
714	2	6	1	1	1	8	8	8	8	8	8	8	8	8	2	2	2	0	1	2	1
715	1	6	1	1	1	8	8	8	8	8	8	8	8	8	2	2	2	0	1	2	3
716	1	5	1	1	1	8	8	8	8	8	8	8	8	8	2	2	2	0	1	0	1
717	1	5	1	1	1	8	8	8	8	8	8	8	8	8	2	2	2	0	1	2	1
718	2	5	1	1	1	8	8	8	8	8	8	8	8	8	2	2	2	0	1	2	3
719	2	5	1	1	1	8	8	8	8	8	8	8	8	8	2	2	2	0	1	1	1
720	2	5	1	1	1	8	8	8	8	8	8	8	8	8	2	2	2	0	1	1	2
721	2	5	1	1	1	8	8	8	8	8	8	8	8	8	2	2	2	0	1	1	2
722	2	5	1	1	1	8	8	8	8	8	8	8	8	8	2	2	2	0	1	1	1
723	1	5	1	1	1	8	8	8	8	8	8	8	8	8	2	2	2	0	1	1	2
724	1	5	1	1	1	8	8	8	8	8	8	8	8	8	2	2	2	0	1	0	1
725	2	4	1	1	1	8	8	8	8	8	8	8	8	8	2	2	2	0	1	1	1
726	1	4	1	1	1	8	8	8	8	8	8	8	8	8	2	2	2	0	1	1	3
727	2	4	1	1	1	8	8	8	8	8	8	8	8	8	2	2	2	0	1	2	1
728	2	4	1	1	1	8	8	8	8	8	8	8	8	8	2	2	2	0	1	0	1
729	1	4	1	1	1	8	8	8	8	8	8	8	8	8	2	2	2	0	1	2	2
730	1	4	1	1	1	8	8	8	8	8	8	8	8	8	2	2	2	0	1	2	3
731	2	4	1	1	1	8	8	8	8	8	8	8	8	8	2	2	2	0	1	2	3
732	2	4	1	1	1	8	8	8	8	8	8	8	8	8	2	2	2	0	1	1	3
733	2	4	1	1	1	8	8	8	8	8	8	8	8	8	2	2	2	0	1	1	1
734	2	4	1	1	1	8	8	8	8	8	8	8	8	8	2	2	2	0	1	1	1
735	2	4	1	1	1	8	8	8	8	8	8	8	8	8	2	2	2	0	1	1	1
736	1	4	1	1	1	8	8	8	8	8	8	8	8	8	2	2	2	0	1	1	1
737	1	4	1	1	1	8	8	8	8	8	8	8	8	8	2	2	2	0	1	0	3
738	1	4	1	1	1	8	8	8	8	8	8	8	8	8	2	2	2	0	1	0	2
739	1	4	1	1	1	8	8	8	8	8	8	8	8	8	2	2	2	0	1	0	1
740	1	3	1	1	1	8	8	8	8	8	8	8	8	8	2	2	2	0	1	0	1
741	1	3	1	1	1	8	8	8	8	8	8	8	8	8	2	2	2	0	1	0	1
742	2	3	1	1	1	8	8	8	8	8	8	8	8	8	2	2	2	0	1	2	1
743	2	3	1	1	1	8	8	8	8	8	8	8	8	8	2	2	2	0	1	0	1
744	1	3	1	1	1	8	8	8	8	8	8	8	8	8	2	2	2	0	1	2	3
745	1	3	1	1	1	8	8	8	8	8	8	8	8	8	2	2	2	0	1	2	1
746	1	3	1	1	1	8	8	8	8	8	8	8	8	8	2	2	2	0	1	2	1
747	2	3	1	1	1	8	8	8	8	8	8	8	8	8	2	2	2	0	1	2	2
748	2	3	1	1	1	8	8	8	8	8	8	8	8	8	2	2	2	0	1	2	1
749	1	3	1	1	1	8	8	8	8	8	8	8	8	8	2	2	2	0	1	2	1
750	2	3	1	1	1	8	8	8	8	8	8	8	8	8	2	2	2	0	1	2	1
751	1	3	1	1	1	8	8	8	8	8	8	8	8	8	2	2	2	0	1	1	1
752	1	3	1	1	1	8	8	8	8	8	8	8	8	8	2	2	2	0	1	1	1
753	1	3	1	1	1	8	8	8	8	8	8	8	8	8	2	2	2	0	1	1	1
754	2	3	1	1	1	8	8	8	8	8	8	8	8	8	2	2	2	0	1	1	1
755	2	3	1	1	1	8	8	8	8	8	8	8	8	8	2	2	2	0	1	1	3
756	1	3	1	1	1	8	8	8	8	8	8	8	8	8	2	2	2	0	1	1	1
757	2	3	1	1	1	8	8	8	8	8	8	8	8	8	2	2	2	0	1	1	1
758	1	3	1	1	1	8	8	8	8	8	8	8	8	8	2	2	2	0	1	1	2
759	1	3	1	1	1	8	8	8	8	8	8	8	8	8	2	2	2	0	1	1	3
760	2	3	1	1	1	8	8	8	8	8	8	8	8	8	2	2	2	0	1	1	1
761	1	3	1	1	1	8	8	8	8	8	8	8	8	8	2	2	2	0	1	1	1
762	2	3	1	1	1	8	8	8	8	8	8	8	8	8	2	2	2	0	1	1	1
763	1	3	1	1	1	8	8	8	8	8	8	8	8	8	2	2	2	0	1	1	1
764	2	3	1	1	1	8	8	8	8	8	8	8	8	8	2	2	2	0	1	0	1
765	2	3	1	1	1	8	8	8	8	8	8	8	8	8	2	2	2	0	1	0	1
766	1	3	1	1	1	8	8	8	8	8	8	8	8	8	2	2	2	0	1	1	1
767	1	3	1	1	1	8	8	8	8	8	8	8	8	8	2	2	2	0	1	1	1
768	1	3	1	1	1	8	8	8	8	8	8	8	8	8	2	2	2	0	1	1	3
769	1	6	1	0	1	8	8	8	8	8	8	8	8	8	2	2	2	0	1	0	1
770	1	4	1	0	1	8	8	8	8	8	8	8	8	8	2	2	2	0	1	1	1
771	2	4	1	0	1	8	8	8	8	8	8	8	8	8	2	2	2	0	1	1	1
772	2	14	3	1	1	8	8	8	8	8	8	8	8	8	2	2	2	0	1	1	3
773	2	12	3	1	1	8	8	8	8	8	8	8	8	8	2	2	2	0	1	1	3
774	1	10	2	1	1	8	8	8	8	8	8	8	8	8	2	2	2	0	1	2	1
775	2	9	2	1	1	8	8	8	8	8	8	8	8	8	2	2	2	0	1	0	1
776	2	9	2	1	1	8	8	8	8	8	8	8	8	8	2	2	2	0	1	2	1
777	1	8	2	1	1	8	8	8	8	8	8	8	8	8	2	2	2	0	1	2	1
778	2	8	2	1	1	8	8	8	8	8	8	8	8	8	2	2	2	0	1	1	1
779	2	7	2	1	1	8	8	8	8	8	8	8	8	8	2	2	2	0	1	2	1
780	1	7	2	1	1	8	8	8	8	8	8	8	8	8	2	2	2	0	1	2	1
781	2	7	2	1	1	8	8	8	8	8	8	8	8	8	2	2	2	0	1	2	1
782	2	6	1	1	1	8	8	8	8	8	8	8	8	8	2	2	2	0	1	1	1
783	2	6	1	1	1	8	8	8	8	8	8	8	8	8	2	2	2	0	1	1	1
784	2	6	1	1	1	8	8	8	8	8	8	8	8	8	2	2	2	0	1	2	1
785	2	6	1	1	1	8	8	8	8	8	8	8	8	8	2	2	2	0	1	2	1
786	2	6	1	1	1	8	8	8	8	8	8	8	8	8	2	2	2	0	1	0	1
787	1	6	1	1	1	8	8	8	8	8	8	8	8	8	2	2	2	0	1	0	1
788	2	6	1	1	1	8	8	8	8	8	8	8	8	8	2	2	2	0	1	0	1
789	2	6	1	1	1	8	8	8	8	8	8	8	8	8	2	2	2	0	1	0	1
790	1	6	1	1	1	8	8	8	8	8	8	8	8	8	2	2	2	0	1	1	1
791	2	6	1	1	1	8	8	8	8	8	8	8	8	8	2	2	2	0	1	2	1
792	1	6	1	1	1	8	8	8	8	8	8	8	8	8	2	2	2	0	1	2	1
793	1	6	1	1	1	8	8	8	8	8	8	8	8	8	2	2	2	0	1	2	1
794	1	6	1	1	1	8	8	8	8	8	8	8	8	8	2	2	2	0	1	2	2
795	2	6	1	1	1	8	8	8	8	8	8	8	8	8	2	2	2	0	1	2	2
796	1	5	1	1	1	8	8	8	8	8	8	8	8	8	2	2	2	0	1	1	1
797	1	5	1	1	1	8	8	8	8	8	8	8	8	8	2	2	2	0	1	0	3
798	1	5	1	1	1	8	8	8	8	8	8	8	8	8	2	2	2	0	1	0	1
799	2	5	1	1	1	8	8	8	8	8	8	8	8	8	2	2	2	0	1	2	3
800	1	5	1	1	1	8	8	8	8	8	8	8	8	8	2	2	2	0	1	2	3
801	2	5	1	1	1	8	8	8	8	8	8	8	8	8	2	2	2	0	1	2	1
802	1	5	1	1	1	8	8	8	8	8	8	8	8	8	2	2	2	0	1	2	1
803	2	5	1	1	1	8	8	8	8	8	8	8	8	8	2	2	2	0	1	2	3
804	2	5	1	1	1	8	8	8	8	8	8	8	8	8	2	2	2	0	1	2	1
805	1	5	1	1	1	8	8	8	8	8	8	8	8	8	2	2	2	0	1	1	1
806	1	5	1	1	1	8	8	8	8	8	8	8	8	8	2	2	2	0	1	1	1
807	1	5	1	1	1	8	8	8	8	8	8	8	8	8	2	2	2	0	1	1	1
808	2	5	1	1	1	8	8	8	8	8	8	8	8	8	2	2	2	0	1	1	1
809	1	5	1	1	1	8	8	8	8	8	8	8	8	8	2	2	2	0	1	1	1
810	1	5	1	1	1	8	8	8	8	8	8	8	8	8	2	2	2	0	1	1	1
811	1	5	1	1	1	8	8	8	8	8	8	8	8	8	2	2	2	0	1	1	1
812	2	5	1	1	1	8	8	8	8	8	8	8	8	8	2	2	2	0	1	1	1
813	2	5	1	1	1	8	8	8	8	8	8	8	8	8	2	2	2	0	1	2	2
814	2	5	1	1	1	8	8	8	8	8	8	8	8	8	2	2	2	0	1	2	3
815	2	4	1	1	1	8	8	8	8	8	8	8	8	8	2	2	2	0	1	1	3
816	2	4	1	1	1	8	8	8	8	8	8	8	8	8	2	2	2	0	1	1	1
817	2	4	1	1	1	8	8	8	8	8	8	8	8	8	2	2	2	0	1	1	3
818	2	4	1	1	1	8	8	8	8	8	8	8	8	8	2	2	2	0	1	1	3
819	1	4	1	1	1	8	8	8	8	8	8	8	8	8	2	2	2	0	1	1	3
820	2	4	1	1	1	8	8	8	8	8	8	8	8	8	2	2	2	0	1	1	1
821	2	4	1	1	1	8	8	8	8	8	8	8	8	8	2	2	2	0	1	1	1
822	1	4	1	1	1	8	8	8	8	8	8	8	8	8	2	2	2	0	1	1	1
823	2	4	1	1	1	8	8	8	8	8	8	8	8	8	2	2	2	0	1	1	1
824	1	4	1	1	1	8	8	8	8	8	8	8	8	8	2	2	2	0	1	1	2
825	2	4	1	1	1	8	8	8	8	8	8	8	8	8	2	2	2	0	1	0	1
826	1	4	1	1	1	8	8	8	8	8	8	8	8	8	2	2	2	0	1	0	1
827	1	4	1	1	1	8	8	8	8	8	8	8	8	8	2	2	2	0	1	0	1
828	2	4	1	1	1	8	8	8	8	8	8	8	8	8	2	2	2	0	1	0	3
829	2	4	1	1	1	8	8	8	8	8	8	8	8	8	2	2	2	0	1	0	1
830	2	4	1	1	1	8	8	8	8	8	8	8	8	8	2	2	2	0	1	2	3
831	1	4	1	1	1	8	8	8	8	8	8	8	8	8	2	2	2	0	1	2	1
832	1	4	1	1	1	8	8	8	8	8	8	8	8	8	2	2	2	0	1	2	2
833	1	4	1	1	1	8	8	8	8	8	8	8	8	8	2	2	2	0	1	1	3
834	2	4	1	1	1	8	8	8	8	8	8	8	8	8	2	2	2	0	1	1	1
835	2	4	1	1	1	8	8	8	8	8	8	8	8	8	2	2	2	0	1	1	1
836	1	4	1	1	1	8	8	8	8	8	8	8	8	8	2	2	2	0	1	1	3
837	2	4	1	1	1	8	8	8	8	8	8	8	8	8	2	2	2	0	1	1	1
838	1	4	1	1	1	8	8	8	8	8	8	8	8	8	2	2	2	0	1	1	1
839	1	4	1	1	1	8	8	8	8	8	8	8	8	8	2	2	2	0	1	0	1
840	1	4	1	1	1	8	8	8	8	8	8	8	8	8	2	2	2	0	1	2	2
841	1	4	1	1	1	8	8	8	8	8	8	8	8	8	2	2	2	0	1	2	1
842	2	4	1	1	1	8	8	8	8	8	8	8	8	8	2	2	2	0	1	2	2
843	1	4	1	1	1	8	8	8	8	8	8	8	8	8	2	2	2	0	1	2	1
844	1	4	1	1	1	8	8	8	8	8	8	8	8	8	2	2	2	0	1	2	1
845	2	4	1	1	1	8	8	8	8	8	8	8	8	8	2	2	2	0	1	1	1
846	1	4	1	1	1	8	8	8	8	8	8	8	8	8	2	2	2	0	1	1	1
847	2	4	1	1	1	8	8	8	8	8	8	8	8	8	2	2	2	0	1	1	1
848	2	4	1	1	1	8	8	8	8	8	8	8	8	8	2	2	2	0	1	1	1
849	1	4	1	1	1	8	8	8	8	8	8	8	8	8	2	2	2	0	1	0	3
850	2	3	1	1	1	8	8	8	8	8	8	8	8	8	2	2	2	0	1	0	1
851	2	3	1	1	1	8	8	8	8	8	8	8	8	8	2	2	2	0	1	0	3
852	2	3	1	1	1	8	8	8	8	8	8	8	8	8	2	2	2	0	1	0	1
853	1	3	1	1	1	8	8	8	8	8	8	8	8	8	2	2	2	0	1	0	1
854	2	3	1	1	1	8	8	8	8	8	8	8	8	8	2	2	2	0	1	2	2
855	1	3	1	1	1	8	8	8	8	8	8	8	8	8	2	2	2	0	1	2	2
856	2	3	1	1	1	8	8	8	8	8	8	8	8	8	2	2	2	0	1	2	3
857	1	3	1	1	1	8	8	8	8	8	8	8	8	8	2	2	2	0	1	2	1
858	2	3	1	1	1	8	8	8	8	8	8	8	8	8	2	2	2	0	1	2	1
859	2	3	1	1	1	8	8	8	8	8	8	8	8	8	2	2	2	0	1	2	1
860	2	3	1	1	1	8	8	8	8	8	8	8	8	8	2	2	2	0	1	2	1
861	2	3	1	1	1	8	8	8	8	8	8	8	8	8	2	2	2	0	1	2	1
862	2	3	1	1	1	8	8	8	8	8	8	8	8	8	2	2	2	0	1	1	1
863	2	3	1	1	1	8	8	8	8	8	8	8	8	8	2	2	2	0	1	1	1
864	2	3	1	1	1	8	8	8	8	8	8	8	8	8	2	2	2	0	1	1	1
865	1	3	1	1	1	8	8	8	8	8	8	8	8	8	2	2	2	0	1	1	1
866	1	3	1	1	1	8	8	8	8	8	8	8	8	8	2	2	2	0	1	1	3
867	2	3	1	1	1	8	8	8	8	8	8	8	8	8	2	2	2	0	1	1	1
868	1	3	1	1	1	8	8	8	8	8	8	8	8	8	2	2	2	0	1	1	1
869	2	3	1	1	1	8	8	8	8	8	8	8	8	8	2	2	2	0	1	1	1
870	2	3	1	1	1	8	8	8	8	8	8	8	8	8	2	2	2	0	1	1	1
871	1	3	1	1	1	8	8	8	8	8	8	8	8	8	2	2	2	0	1	1	1
872	2	3	1	1	1	8	8	8	8	8	8	8	8	8	2	2	2	0	1	1	3
873	1	3	1	1	1	8	8	8	8	8	8	8	8	8	2	2	2	0	1	1	1
874	2	3	1	1	1	8	8	8	8	8	8	8	8	8	2	2	2	0	1	1	1
875	1	3	1	1	1	8	8	8	8	8	8	8	8	8	2	2	2	0	1	1	1
876	1	3	1	1	1	8	8	8	8	8	8	8	8	8	2	2	2	0	1	1	3
877	1	3	1	1	1	8	8	8	8	8	8	8	8	8	2	2	2	0	1	1	1
878	1	3	1	1	1	8	8	8	8	8	8	8	8	8	2	2	2	0	1	1	1
879	2	3	1	1	1	8	8	8	8	8	8	8	8	8	2	2	2	0	1	1	2
880	2	3	1	1	1	8	8	8	8	8	8	8	8	8	2	2	2	0	1	1	1
881	2	3	1	1	1	8	8	8	8	8	8	8	8	8	2	2	2	0	1	1	2
882	1	3	1	1	1	8	8	8	8	8	8	8	8	8	2	2	2	0	1	1	1
883	2	3	1	1	1	8	8	8	8	8	8	8	8	8	2	2	2	0	1	1	1
884	1	3	1	1	1	8	8	8	8	8	8	8	8	8	2	2	2	0	1	0	1
885	1	3	1	1	1	8	8	8	8	8	8	8	8	8	2	2	2	0	1	2	1
886	1	3	1	1	1	8	8	8	8	8	8	8	8	8	2	2	2	0	1	0	1
887	2	3	1	1	1	8	8	8	8	8	8	8	8	8	2	2	2	0	1	2	1
888	2	3	1	1	1	8	8	8	8	8	8	8	8	8	2	2	2	0	1	2	1
889	1	3	1	1	1	8	8	8	8	8	8	8	8	8	2	2	2	0	1	2	2
890	1	3	1	1	1	8	8	8	8	8	8	8	8	8	2	2	2	0	1	1	1
891	2	3	1	1	1	8	8	8	8	8	8	8	8	8	2	2	2	0	1	1	1
892	1	3	1	1	1	8	8	8	8	8	8	8	8	8	2	2	2	0	1	1	1
893	1	3	1	1	1	8	8	8	8	8	8	8	8	8	2	2	2	0	1	0	2
894	1	8	2	0	1	8	8	8	8	8	8	8	8	8	1	2	2	1	3	1	1
895	1	6	1	0	1	8	8	8	8	8	8	8	8	8	1	2	2	1	3	0	1
896	2	6	1	0	1	8	8	8	8	8	8	8	8	8	1	2	2	1	3	0	1
897	1	5	1	0	1	8	8	8	8	8	8	8	8	8	1	2	2	1	3	2	1
898	1	11	3	1	1	8	8	8	8	8	8	8	8	8	1	2	2	1	3	2	1
899	1	9	2	1	1	8	8	8	8	8	8	8	8	8	1	2	2	1	3	2	1
900	2	8	2	1	1	8	8	8	8	8	8	8	8	8	1	2	2	1	3	1	1
901	1	7	2	1	1	8	8	8	8	8	8	8	8	8	1	2	2	1	3	1	1
902	2	6	1	1	1	8	8	8	8	8	8	8	8	8	1	2	2	1	3	0	2
903	2	5	1	1	1	8	8	8	8	8	8	8	8	8	1	2	2	1	3	1	2
904	2	5	1	1	1	8	8	8	8	8	8	8	8	8	1	2	2	1	3	1	1
905	1	4	1	1	1	8	8	8	8	8	8	8	8	8	1	2	2	1	3	1	1
906	2	4	1	1	1	8	8	8	8	8	8	8	8	8	1	2	2	1	3	0	2
907	1	4	1	1	1	8	8	8	8	8	8	8	8	8	1	2	2	1	3	1	3
908	1	3	1	1	1	8	8	8	8	8	8	8	8	8	1	2	2	1	3	1	1
909	2	11	3	0	1	8	8	8	8	8	8	8	8	8	1	2	2	1	3	1	2
910	1	7	2	0	1	8	8	8	8	8	8	8	8	8	1	2	2	1	3	1	1
911	2	7	2	0	1	8	8	8	8	8	8	8	8	8	1	2	2	1	3	1	2
912	1	14	3	1	1	8	8	8	8	8	8	8	8	8	1	2	2	1	3	1	3
913	1	12	3	1	1	8	8	8	8	8	8	8	8	8	1	2	2	1	3	0	1
914	2	11	3	1	1	8	8	8	8	8	8	8	8	8	1	2	2	1	3	2	1
915	1	11	3	1	1	8	8	8	8	8	8	8	8	8	1	2	2	1	3	1	1
916	1	8	2	1	1	8	8	8	8	8	8	8	8	8	1	2	2	1	3	1	1
917	2	8	2	1	1	8	8	8	8	8	8	8	8	8	1	2	2	1	3	0	1
918	1	6	1	1	1	8	8	8	8	8	8	8	8	8	1	2	2	1	3	1	3
919	2	6	1	1	1	8	8	8	8	8	8	8	8	8	1	2	2	1	3	0	1
920	1	5	1	1	1	8	8	8	8	8	8	8	8	8	1	2	2	1	3	2	3
921	2	4	1	1	1	8	8	8	8	8	8	8	8	8	1	2	2	1	3	1	1
922	1	4	1	1	1	8	8	8	8	8	8	8	8	8	1	2	2	1	3	0	1
923	1	10	2	1	1	8	8	8	8	8	8	8	8	8	1	2	2	1	2	0	1
924	2	8	2	1	1	8	8	8	8	8	8	8	8	8	1	2	2	1	2	2	1
925	1	6	1	1	1	8	8	8	8	8	8	8	8	8	1	2	2	1	2	2	2
926	2	5	1	1	1	8	8	8	8	8	8	8	8	8	1	2	2	1	2	1	1
927	2	5	1	1	1	8	8	8	8	8	8	8	8	8	1	2	2	1	2	2	1
928	1	5	1	1	1	8	8	8	8	8	8	8	8	8	1	2	2	1	2	2	3
929	1	5	1	1	1	8	8	8	8	8	8	8	8	8	1	2	2	1	2	1	1
930	2	5	1	1	1	8	8	8	8	8	8	8	8	8	1	2	2	1	2	1	1
931	1	5	1	1	1	8	8	8	8	8	8	8	8	8	1	2	2	1	2	2	3
932	2	11	3	0	1	8	8	8	8	8	8	8	8	8	1	2	2	1	2	1	1
933	2	8	2	0	1	8	8	8	8	8	8	8	8	8	1	2	2	1	2	1	1
934	1	7	2	1	1	8	8	8	8	8	8	8	8	8	1	2	2	1	2	2	1
935	1	7	2	1	1	8	8	8	8	8	8	8	8	8	1	2	2	1	1	1	1
936	2	13	3	1	1	8	8	8	8	8	8	8	8	8	2	2	1	1	3	1	1
937	2	3	1	1	1	8	8	8	8	8	8	8	8	8	2	2	1	1	3	1	1
938	2	10	2	1	1	8	8	8	8	8	8	8	8	8	2	2	1	1	2	0	1
939	2	14	3	1	1	8	8	8	8	8	8	8	8	8	1	2	1	1	3	1	1
940	2	12	3	1	1	8	8	8	8	8	8	8	8	8	1	2	1	1	3	1	1
941	1	8	2	1	1	8	8	8	8	8	8	8	8	8	1	2	1	1	3	0	1
942	2	6	1	1	1	8	8	8	8	8	8	8	8	8	1	2	1	1	3	0	1
943	2	10	2	1	1	8	8	8	8	8	8	8	8	8	1	2	1	1	3	2	1
944	1	9	2	1	1	8	8	8	8	8	8	8	8	8	1	2	1	1	3	2	1
945	2	9	2	1	1	8	8	8	8	8	8	8	8	8	2	1	1	1	3	2	1
946	1	14	3	0	1	1	1	2	2	2	2	2	1	2	2	2	2	0	3	2	1
947	1	13	3	0	1	2	2	1	2	2	2	2	2	2	2	2	2	0	3	2	1
948	1	13	3	0	1	1	2	2	2	2	2	2	1	2	2	2	2	0	3	2	1
949	1	12	3	0	1	2	2	1	2	2	2	2	2	2	2	2	2	0	3	1	1
950	2	12	3	0	1	2	2	1	2	2	2	2	2	2	2	2	2	0	3	1	1
951	1	11	3	0	1	1	2	2	2	2	2	2	2	2	2	2	2	0	3	1	1
952	2	11	3	0	1	1	2	2	2	2	2	2	2	2	2	2	2	0	3	1	1
953	2	9	2	0	1	1	2	2	2	2	2	2	2	2	2	2	2	0	3	1	1
954	2	7	2	0	1	1	2	2	2	2	2	2	2	2	2	2	2	0	3	1	1
955	1	5	1	0	1	1	2	2	2	2	2	2	2	2	2	2	2	0	3	2	1
956	2	14	3	1	1	1	2	2	2	2	2	2	2	2	2	2	2	0	3	1	3
957	2	14	3	1	1	1	1	2	2	2	2	2	2	2	2	2	2	0	3	2	3
958	2	14	3	1	1	1	2	2	2	2	2	2	2	2	2	2	2	0	3	2	1
959	1	14	3	1	1	1	2	2	2	2	2	2	1	1	2	2	2	0	3	2	2
960	2	14	3	1	1	1	2	2	2	2	2	2	2	2	2	2	2	0	3	1	1
961	1	13	3	1	1	1	1	1	2	2	2	2	2	2	2	2	2	0	3	2	3
962	1	13	3	1	1	1	2	2	2	2	2	2	2	2	2	2	2	0	3	2	3
963	2	13	3	1	1	1	2	2	2	2	2	2	2	2	2	2	2	0	3	2	1
964	2	13	3	1	1	1	1	2	2	2	2	2	2	2	2	2	2	0	3	2	1
965	1	13	3	1	1	1	2	1	2	2	2	2	1	2	2	2	2	0	3	1	1
966	2	13	3	1	1	2	2	1	2	2	2	2	2	2	2	2	2	0	3	1	1
967	1	13	3	1	1	1	1	2	2	2	2	2	1	2	2	2	2	0	3	1	2
968	1	13	3	1	1	2	1	2	2	2	2	2	2	2	2	2	2	0	3	0	1
969	1	12	3	1	1	1	2	2	2	2	2	2	2	2	2	2	2	0	3	2	1
970	2	12	3	1	1	1	2	2	2	2	2	2	2	2	2	2	2	0	3	1	1
971	2	12	3	1	1	1	2	2	2	2	2	2	2	2	2	2	2	0	3	0	3
972	1	12	3	1	1	1	2	2	2	2	2	2	1	2	2	2	2	0	3	1	3
973	2	12	3	1	1	1	2	2	2	2	2	2	2	2	2	2	2	0	3	0	1
974	2	12	3	1	1	2	2	2	1	2	2	2	2	2	2	2	2	0	3	1	1
975	1	12	3	1	1	2	2	2	2	2	2	2	1	2	2	2	2	0	3	0	1
976	1	11	3	1	1	1	2	2	2	2	2	2	1	2	2	2	2	0	3	1	1
977	2	11	3	1	1	2	2	2	2	2	2	1	2	2	2	2	2	0	3	1	1
978	1	11	3	1	1	1	2	2	2	2	2	2	2	2	2	2	2	0	3	1	3
979	2	11	3	1	1	1	2	2	2	2	2	2	2	2	2	2	2	0	3	2	1
980	1	11	3	1	1	1	2	2	2	2	2	2	2	2	2	2	2	0	3	1	1
981	2	11	3	1	1	1	1	2	2	2	2	2	1	2	2	2	2	0	3	1	1
982	1	11	3	1	1	1	2	2	2	2	2	2	2	2	2	2	2	0	3	1	1
983	1	11	3	1	1	1	2	2	2	2	2	2	2	2	2	2	2	0	3	1	1
984	2	11	3	1	1	1	2	2	2	2	2	2	2	2	2	2	2	0	3	0	2
985	1	11	3	1	1	1	2	2	2	2	2	2	2	2	2	2	2	0	3	0	1
986	1	10	2	1	1	1	2	2	2	2	2	2	2	2	2	2	2	0	3	1	3
987	1	10	2	1	1	2	2	2	1	2	2	2	2	2	2	2	2	0	3	2	1
988	2	10	2	1	1	1	2	2	2	2	2	2	2	2	2	2	2	0	3	2	1
989	2	10	2	1	1	1	2	2	2	2	2	2	2	2	2	2	2	0	3	0	1
990	1	10	2	1	1	1	2	2	2	2	2	2	2	2	2	2	2	0	3	2	3
991	1	9	2	1	1	1	2	2	2	2	2	2	2	2	2	2	2	0	3	0	3
992	2	9	2	1	1	1	2	2	2	2	2	2	2	2	2	2	2	0	3	0	1
993	1	9	2	1	1	1	2	2	2	2	2	2	2	2	2	2	2	0	3	2	1
994	2	9	2	1	1	1	2	2	2	2	2	2	2	2	2	2	2	0	3	2	3
995	2	9	2	1	1	1	2	2	2	2	2	2	2	2	2	2	2	0	3	2	1
996	2	9	2	1	1	1	2	2	2	2	2	2	2	2	2	2	2	0	3	2	1
997	2	9	2	1	1	1	2	2	2	2	2	2	1	2	2	2	2	0	3	2	1
998	2	8	2	1	1	1	2	2	2	2	2	2	2	2	2	2	2	0	3	2	2
999	1	8	2	1	1	1	1	2	2	2	2	2	2	2	2	2	2	0	3	2	1
1000	2	8	2	1	1	1	2	2	2	2	2	2	2	2	2	2	2	0	3	0	1
1001	2	8	2	1	1	1	2	2	2	2	2	2	2	2	2	2	2	0	3	0	1
1002	1	8	2	1	1	1	2	2	2	2	2	2	2	2	2	2	2	0	3	2	2
1003	1	7	2	1	1	1	2	2	2	2	2	2	2	2	2	2	2	0	3	2	1
1004	1	7	2	1	1	1	2	2	2	2	2	2	2	2	2	2	2	0	3	2	1
1005	1	7	2	1	1	1	2	2	2	2	2	2	2	2	2	2	2	0	3	1	3
1006	2	7	2	1	1	2	2	2	1	2	2	2	2	2	2	2	2	0	3	1	1
1007	2	6	1	1	1	1	2	2	2	2	2	2	2	2	2	2	2	0	3	1	1
1008	1	5	1	1	1	1	2	2	2	2	2	2	2	2	2	2	2	0	3	2	1
1009	2	4	1	1	1	1	2	2	2	2	2	2	1	2	2	2	2	0	3	0	1
1010	1	4	1	1	1	2	2	2	1	2	2	2	2	2	2	2	2	0	3	0	1
1011	2	4	1	1	1	1	2	2	2	2	2	2	2	2	2	2	2	0	3	1	2
1012	1	13	3	0	1	1	1	2	2	2	2	2	2	2	2	2	2	0	3	2	1
1013	2	13	3	0	1	1	2	2	2	2	2	2	2	2	2	2	2	0	3	2	2
1014	1	13	3	0	1	2	2	2	1	2	2	2	2	2	2	2	2	0	3	2	1
1015	1	13	3	0	1	1	2	2	2	2	2	2	1	2	2	2	2	0	3	2	2
1016	1	13	3	0	1	1	2	2	2	2	2	2	2	2	2	2	2	0	3	1	1
1017	2	12	3	0	1	2	2	2	1	2	2	2	2	2	2	2	2	0	3	1	1
1018	1	12	3	0	1	1	2	2	2	2	2	2	2	2	2	2	2	0	3	1	1
1019	2	11	3	0	1	1	2	2	2	2	2	2	2	2	2	2	2	0	3	1	1
1020	1	11	3	0	1	1	1	2	2	2	2	2	2	2	2	2	2	0	3	1	1
1021	1	11	3	0	1	1	2	2	1	2	2	2	2	2	2	2	2	0	3	1	3
1022	1	11	3	0	1	1	2	2	2	2	2	2	2	2	2	2	2	0	3	1	1
1023	1	11	3	0	1	1	1	2	2	2	2	2	2	2	2	2	2	0	3	1	1
1024	2	10	2	0	1	1	2	2	2	2	2	2	2	2	2	2	2	0	3	1	1
1025	2	9	2	0	1	1	2	2	2	2	2	2	2	2	2	2	2	0	3	1	1
1026	1	8	2	0	1	1	2	2	2	2	2	2	2	2	2	2	2	0	3	1	1
1027	2	7	2	0	1	1	2	2	2	2	2	2	2	2	2	2	2	0	3	0	1
1028	2	6	1	0	1	1	2	2	2	2	2	2	2	2	2	2	2	0	3	0	1
1029	1	4	1	0	1	1	2	2	2	2	2	2	2	2	2	2	2	0	3	1	1
1030	2	14	3	1	1	2	1	2	2	2	2	2	2	2	2	2	2	0	3	0	1
1031	2	14	3	1	1	1	2	2	2	2	2	2	2	2	2	2	2	0	3	2	1
1032	1	14	3	1	1	1	2	2	2	2	2	2	2	2	2	2	2	0	3	2	1
1033	1	14	3	1	1	1	2	2	2	2	2	2	2	2	2	2	2	0	3	2	2
1034	1	14	3	1	1	1	2	2	2	2	2	2	2	2	2	2	2	0	3	2	1
1035	2	14	3	1	1	1	2	2	2	2	2	2	2	2	2	2	2	0	3	2	1
1036	1	14	3	1	1	1	1	2	2	2	2	2	2	2	2	2	2	0	3	2	3
1037	2	14	3	1	1	1	2	2	2	2	2	2	2	2	2	2	2	0	3	1	1
1038	1	14	3	1	1	1	2	2	2	2	2	2	2	2	2	2	2	0	3	1	1
1039	1	14	3	1	1	1	2	2	2	2	2	2	1	2	2	2	2	0	3	0	1
1040	1	14	3	1	1	1	2	2	2	2	2	2	2	2	2	2	2	0	3	0	1
1041	2	14	3	1	1	1	2	2	2	2	2	2	2	2	2	2	2	0	3	0	1
1042	1	14	3	1	1	1	2	2	2	2	2	2	2	2	2	2	2	0	3	0	1
1043	1	14	3	1	1	1	2	2	2	2	2	2	2	2	2	2	2	0	3	2	1
1044	2	14	3	1	1	1	2	2	2	2	2	2	2	2	2	2	2	0	3	2	3
1045	2	14	3	1	1	1	2	2	2	2	2	2	1	2	2	2	2	0	3	2	2
1046	2	14	3	1	1	1	2	2	2	2	2	2	2	2	2	2	2	0	3	1	3
1047	1	14	3	1	1	1	2	2	2	2	2	2	2	2	2	2	2	0	3	1	1
1048	1	14	3	1	1	1	2	2	2	2	2	2	2	2	2	2	2	0	3	1	1
1049	2	14	3	1	1	1	2	2	2	2	2	2	2	2	2	2	2	0	3	1	1
1050	1	14	3	1	1	1	2	2	2	2	2	2	2	2	2	2	2	0	3	1	1
1051	1	14	3	1	1	1	2	2	2	2	2	2	2	2	2	2	2	0	3	1	1
1052	1	14	3	1	1	1	2	2	2	2	2	2	2	2	2	2	2	0	3	1	1
1053	1	14	3	1	1	1	2	2	2	2	2	2	2	2	2	2	2	0	3	1	2
1054	1	14	3	1	1	1	2	2	2	2	2	2	2	2	2	2	2	0	3	0	1
1055	1	14	3	1	1	1	2	2	2	2	2	1	2	2	2	2	2	0	3	0	1
1056	1	14	3	1	1	1	2	2	2	2	2	2	2	2	2	2	2	0	3	0	1
1057	1	14	3	1	1	1	2	2	2	2	2	2	2	2	2	2	2	0	3	0	1
1058	2	14	3	1	1	1	2	2	2	2	2	2	2	2	2	2	2	0	3	2	1
1059	2	14	3	1	1	2	2	2	1	2	2	2	2	2	2	2	2	0	3	2	1
1060	1	13	3	1	1	1	2	1	2	2	2	2	2	2	2	2	2	0	3	2	1
1061	1	13	3	1	1	1	2	2	2	2	2	2	2	2	2	2	2	0	3	2	1
1062	2	13	3	1	1	1	2	2	2	2	2	2	2	2	2	2	2	0	3	2	1
1063	2	13	3	1	1	1	2	2	2	2	2	2	2	2	2	2	2	0	3	2	1
1064	2	13	3	1	1	1	2	2	2	2	2	2	2	2	2	2	2	0	3	2	1
1065	1	13	3	1	1	1	2	2	2	2	2	2	2	2	2	2	2	0	3	2	1
1066	2	13	3	1	1	1	2	2	2	2	2	2	2	2	2	2	2	0	3	2	1
1067	2	13	3	1	1	1	2	2	2	2	2	2	2	2	2	2	2	0	3	2	1
1068	1	13	3	1	1	2	1	2	2	2	2	2	2	2	2	2	2	0	3	2	1
1069	2	13	3	1	1	1	2	2	2	2	2	2	1	2	2	2	2	0	3	1	1
1070	1	13	3	1	1	1	2	2	2	2	2	2	1	2	2	2	2	0	3	1	1
1071	1	13	3	1	1	1	2	2	2	2	2	2	2	2	2	2	2	0	3	1	2
1072	1	13	3	1	1	1	2	2	2	2	2	2	2	2	2	2	2	0	3	1	1
1073	1	13	3	1	1	1	2	2	2	2	2	2	2	2	2	2	2	0	3	1	1
1074	1	13	3	1	1	1	2	2	2	2	2	2	2	2	2	2	2	0	3	0	1
1075	1	13	3	1	1	1	2	2	2	2	2	2	2	2	2	2	2	0	3	0	1
1076	2	13	3	1	1	1	2	2	2	2	2	2	2	2	2	2	2	0	3	0	2
1077	2	12	3	1	1	2	2	2	1	2	2	2	2	2	2	2	2	0	3	2	1
1078	2	12	3	1	1	1	2	2	2	2	2	2	2	2	2	2	2	0	3	2	1
1079	2	12	3	1	1	1	2	2	2	2	2	2	2	2	2	2	2	0	3	1	1
1080	2	12	3	1	1	1	2	2	2	2	2	2	2	2	2	2	2	0	3	2	1
1081	2	12	3	1	1	1	2	2	2	2	2	2	2	2	2	2	2	0	3	2	1
1082	2	12	3	1	1	1	2	2	2	2	2	2	2	2	2	2	2	0	3	0	1
1083	2	12	3	1	1	1	2	2	2	2	2	2	2	2	2	2	2	0	3	2	1
1084	2	12	3	1	1	1	2	2	2	2	2	2	2	2	2	2	2	0	3	2	1
1085	1	12	3	1	1	1	2	2	2	2	2	2	2	2	2	2	2	0	3	2	1
1086	1	12	3	1	1	1	2	2	2	2	2	2	2	2	2	2	2	0	3	1	1
1087	2	12	3	1	1	1	2	2	2	2	2	2	2	2	2	2	2	0	3	1	3
1088	2	12	3	1	1	1	2	2	2	2	2	2	2	2	2	2	2	0	3	1	1
1089	2	12	3	1	1	1	2	2	2	2	2	2	2	2	2	2	2	0	3	2	1
1090	2	12	3	1	1	1	2	2	2	2	2	2	2	2	2	2	2	0	3	1	1
1091	2	12	3	1	1	1	2	2	2	2	2	2	2	2	2	2	2	0	3	0	1
1092	2	12	3	1	1	1	1	2	2	2	2	2	2	2	2	2	2	0	3	2	1
1093	1	12	3	1	1	1	2	2	2	2	2	2	1	2	2	2	2	0	3	1	1
1094	2	11	3	1	1	1	2	2	2	2	2	2	2	2	2	2	2	0	3	2	1
1095	1	11	3	1	1	1	2	2	2	2	2	2	2	2	2	2	2	0	3	2	1
1096	2	11	3	1	1	1	2	2	2	2	2	2	2	2	2	2	2	0	3	1	3
1097	1	11	3	1	1	2	2	2	2	2	2	1	2	2	2	2	2	0	3	1	1
1098	1	11	3	1	1	2	2	2	2	2	2	2	2	1	2	2	2	0	3	1	2
1099	2	11	3	1	1	1	2	2	2	2	2	2	2	2	2	2	2	0	3	1	1
1100	1	11	3	1	1	1	1	2	2	2	2	2	2	2	2	2	2	0	3	1	1
1101	1	11	3	1	1	1	2	2	2	2	2	2	2	2	2	2	2	0	3	1	3
1102	2	11	3	1	1	1	1	2	2	2	2	2	2	2	2	2	2	0	3	0	1
1103	2	11	3	1	1	1	2	2	2	2	2	2	2	2	2	2	2	0	3	0	1
1104	2	11	3	1	1	1	2	2	2	2	2	2	2	2	2	2	2	0	3	0	1
1105	1	11	3	1	1	1	2	2	2	2	2	2	2	2	2	2	2	0	3	0	1
1106	2	11	3	1	1	1	2	2	1	2	2	2	2	2	2	2	2	0	3	1	1
1107	2	11	3	1	1	1	2	2	2	2	2	2	1	2	2	2	2	0	3	2	1
1108	1	11	3	1	1	1	2	2	2	2	2	2	2	2	2	2	2	0	3	1	1
1109	2	11	3	1	1	1	2	2	2	2	2	2	2	2	2	2	2	0	3	0	1
1110	2	11	3	1	1	1	2	2	2	2	2	2	2	2	2	2	2	0	3	2	1
1111	2	11	3	1	1	1	2	2	2	2	2	2	2	2	2	2	2	0	3	2	1
1112	1	11	3	1	1	1	2	2	2	2	2	2	2	2	2	2	2	0	3	2	1
1113	2	11	3	1	1	2	2	1	2	2	2	2	2	2	2	2	2	0	3	2	1
1114	1	10	2	1	1	1	2	2	2	2	2	2	2	2	2	2	2	0	3	0	1
1115	2	10	2	1	1	1	2	2	2	2	2	2	2	2	2	2	2	0	3	2	3
1116	1	10	2	1	1	1	2	2	2	2	2	2	2	2	2	2	2	0	3	1	1
1117	1	10	2	1	1	2	2	2	1	2	2	2	2	2	2	2	2	0	3	1	1
1118	2	10	2	1	1	1	2	2	2	2	2	2	2	2	2	2	2	0	3	2	1
1119	2	10	2	1	1	1	2	2	2	2	2	2	2	2	2	2	2	0	3	1	1
1120	1	10	2	1	1	1	2	2	2	2	2	2	2	2	2	2	2	0	3	0	1
1121	1	10	2	1	1	1	2	2	2	2	2	2	2	2	2	2	2	0	3	1	1
1122	2	10	2	1	1	1	2	2	2	2	2	2	2	2	2	2	2	0	3	2	3
1123	2	10	2	1	1	1	2	1	2	2	2	2	1	2	2	2	2	0	3	1	1
1124	1	10	2	1	1	1	2	2	2	2	2	2	1	2	2	2	2	0	3	0	1
1125	1	10	2	1	1	1	2	2	2	2	2	2	2	2	2	2	2	0	3	0	1
1126	2	10	2	1	1	1	2	2	2	2	2	2	2	2	2	2	2	0	3	2	1
1127	2	10	2	1	1	1	2	2	2	2	2	2	2	2	2	2	2	0	3	2	2
1128	2	10	2	1	1	1	1	2	2	2	2	2	2	2	2	2	2	0	3	2	1
1129	1	10	2	1	1	1	2	2	2	2	2	2	1	2	2	2	2	0	3	2	1
1130	2	10	2	1	1	1	2	2	2	2	2	2	2	2	2	2	2	0	3	2	1
1131	1	10	2	1	1	1	2	2	2	2	2	2	2	2	2	2	2	0	3	2	1
1132	1	10	2	1	1	2	2	2	2	1	2	2	2	2	2	2	2	0	3	1	1
1133	2	9	2	1	1	1	2	2	2	2	2	2	2	2	2	2	2	0	3	0	1
1134	1	9	2	1	1	1	2	2	2	2	2	2	2	1	2	2	2	0	3	0	1
1135	2	9	2	1	1	1	2	2	2	2	2	2	2	2	2	2	2	0	3	0	1
1136	1	9	2	1	1	1	2	2	2	2	1	2	2	2	2	2	2	0	3	0	1
1137	2	9	2	1	1	1	2	2	2	2	2	2	2	2	2	2	2	0	3	0	1
1138	2	9	2	1	1	1	2	2	2	2	2	2	1	2	2	2	2	0	3	0	1
1139	2	9	2	1	1	1	2	2	2	2	2	2	2	2	2	2	2	0	3	2	1
1140	1	9	2	1	1	1	2	2	2	2	2	2	2	2	2	2	2	0	3	2	3
1141	2	9	2	1	1	1	2	2	2	2	2	2	2	2	2	2	2	0	3	2	1
1142	2	9	2	1	1	1	2	2	2	2	2	2	2	2	2	2	2	0	3	2	1
1143	1	9	2	1	1	1	2	2	2	2	2	2	1	2	2	2	2	0	3	2	1
1144	2	9	2	1	1	1	2	2	2	2	2	2	2	2	2	2	2	0	3	2	1
1145	2	9	2	1	1	2	2	2	2	2	2	1	2	2	2	2	2	0	3	2	1
1146	1	9	2	1	1	1	2	2	2	2	2	2	2	2	2	2	2	0	3	2	1
1147	1	9	2	1	1	1	2	2	2	2	2	2	2	2	2	2	2	0	3	2	1
1148	2	8	2	1	1	1	2	2	2	2	2	2	2	2	2	2	2	0	3	2	1
1149	2	8	2	1	1	1	2	2	2	2	2	2	2	2	2	2	2	0	3	2	1
1150	2	8	2	1	1	1	2	2	2	2	2	2	2	2	2	2	2	0	3	2	1
1151	1	8	2	1	1	1	2	2	2	2	2	2	2	2	2	2	2	0	3	2	1
1152	1	8	2	1	1	1	2	2	2	2	2	2	2	2	2	2	2	0	3	1	1
1153	1	8	2	1	1	1	2	2	2	2	2	2	2	2	2	2	2	0	3	1	3
1154	2	8	2	1	1	1	2	2	2	2	2	2	2	2	2	2	2	0	3	1	3
1155	2	8	2	1	1	1	2	2	2	2	2	2	2	2	2	2	2	0	3	1	1
1156	1	8	2	1	1	1	2	2	2	2	2	2	2	2	2	2	2	0	3	1	1
1157	1	8	2	1	1	1	2	2	2	2	2	2	2	2	2	2	2	0	3	1	1
1158	1	8	2	1	1	1	2	2	2	2	2	2	2	2	2	2	2	0	3	1	1
1159	2	8	2	1	1	1	1	2	2	2	2	2	2	2	2	2	2	0	3	1	1
1160	1	8	2	1	1	1	2	2	2	2	2	2	2	2	2	2	2	0	3	1	1
1161	2	8	2	1	1	1	2	2	2	2	2	2	2	2	2	2	2	0	3	1	1
1162	1	8	2	1	1	1	2	2	2	2	2	2	2	2	2	2	2	0	3	0	1
1163	2	8	2	1	1	1	2	2	2	2	2	2	2	2	2	2	2	0	3	0	1
1164	1	8	2	1	1	1	2	2	2	2	2	2	2	2	2	2	2	0	3	2	1
1165	1	7	2	1	1	1	2	2	2	2	2	2	2	2	2	2	2	0	3	1	1
1166	1	7	2	1	1	1	2	2	2	2	2	2	2	2	2	2	2	0	3	1	1
1167	2	7	2	1	1	1	2	2	2	2	2	2	2	2	2	2	2	0	3	1	3
1168	2	7	2	1	1	1	2	2	2	2	2	2	2	2	2	2	2	0	3	1	1
1169	2	7	2	1	1	1	2	2	2	2	2	2	2	2	2	2	2	0	3	2	1
1170	1	7	2	1	1	1	2	2	2	2	2	2	1	2	2	2	2	0	3	2	1
1171	1	7	2	1	1	1	2	2	2	2	2	2	1	1	2	2	2	0	3	2	1
1172	1	7	2	1	1	1	2	2	2	2	2	2	2	2	2	2	2	0	3	2	1
1173	2	7	2	1	1	1	2	2	2	2	2	2	2	2	2	2	2	0	3	1	1
1174	2	6	1	1	1	1	2	2	2	2	2	2	2	2	2	2	2	0	3	1	1
1175	2	6	1	1	1	1	2	2	2	2	2	2	2	2	2	2	2	0	3	1	1
1176	2	6	1	1	1	2	2	2	1	2	2	2	2	2	2	2	2	0	3	1	1
1177	1	6	1	1	1	1	2	2	2	2	2	2	2	2	2	2	2	0	3	1	1
1178	1	6	1	1	1	1	2	2	2	2	2	2	2	2	2	2	2	0	3	2	1
1179	2	6	1	1	1	1	2	2	2	2	2	2	2	2	2	2	2	0	3	1	1
1180	1	6	1	1	1	1	2	2	2	2	2	2	2	2	2	2	2	0	3	0	1
1181	1	6	1	1	1	1	2	2	2	2	2	2	2	2	2	2	2	0	3	0	1
1182	1	6	1	1	1	1	2	2	2	2	2	2	2	2	2	2	2	0	3	2	2
1183	1	6	1	1	1	1	2	2	2	2	2	2	2	2	2	2	2	0	3	2	2
1184	2	6	1	1	1	2	1	2	2	2	2	2	2	2	2	2	2	0	3	2	1
1185	2	6	1	1	1	2	2	2	1	2	2	2	2	2	2	2	2	0	3	2	1
1186	2	5	1	1	1	1	2	2	2	2	2	2	2	2	2	2	2	0	3	1	3
1187	1	5	1	1	1	1	1	2	2	2	2	2	2	2	2	2	2	0	3	1	2
1188	2	5	1	1	1	1	2	2	2	2	2	2	2	2	2	2	2	0	3	2	1
1189	2	5	1	1	1	1	2	2	2	2	2	2	2	2	2	2	2	0	3	2	1
1190	1	5	1	1	1	1	2	2	2	2	2	2	2	2	2	2	2	0	3	2	3
1191	2	5	1	1	1	1	2	2	2	2	2	2	2	2	2	2	2	0	3	2	3
1192	1	5	1	1	1	1	2	2	2	2	2	2	2	2	2	2	2	0	3	1	2
1193	1	5	1	1	1	1	2	2	2	2	2	2	2	2	2	2	2	0	3	1	1
1194	1	5	1	1	1	1	2	2	2	2	2	2	2	2	2	2	2	0	3	2	2
1195	2	4	1	1	1	1	2	2	2	2	2	2	2	2	2	2	2	0	3	1	1
1196	2	4	1	1	1	1	2	2	2	2	2	2	2	2	2	2	2	0	3	0	1
1197	2	4	1	1	1	1	2	2	2	2	2	2	2	2	2	2	2	0	3	2	1
1198	1	4	1	1	1	1	2	2	2	2	2	2	2	2	2	2	2	0	3	2	1
1199	2	4	1	1	1	1	2	2	2	2	2	2	2	2	2	2	2	0	3	1	1
1200	1	4	1	1	1	1	2	2	2	2	2	2	2	2	2	2	2	0	3	2	1
1201	1	4	1	1	1	1	2	2	2	2	2	2	2	2	2	2	2	0	3	2	1
1202	2	3	1	1	1	1	2	2	2	2	2	2	2	2	2	2	2	0	3	0	1
1203	1	3	1	1	1	1	2	2	2	2	2	2	2	2	2	2	2	0	3	0	1
1204	1	3	1	1	1	1	2	2	2	2	2	2	2	2	2	2	2	0	3	2	1
1205	2	3	1	1	1	1	2	2	2	2	2	2	2	2	2	2	2	0	3	1	1
1206	1	3	1	1	1	1	2	2	2	2	2	2	2	2	2	2	2	0	3	1	1
1207	1	14	3	1	1	1	2	2	2	2	2	2	2	2	2	2	2	0	2	0	1
1208	2	14	3	1	1	1	2	2	2	2	2	2	2	2	2	2	2	0	2	2	1
1209	1	14	3	1	1	1	2	2	2	2	2	2	2	2	2	2	2	0	2	0	1
1210	2	14	3	1	1	1	2	2	2	2	2	2	2	2	2	2	2	0	2	0	1
1211	2	14	3	1	1	1	2	2	2	2	2	2	2	2	2	2	2	0	2	2	1
1212	2	14	3	1	1	1	2	2	2	2	2	2	2	2	2	2	2	0	2	1	1
1213	1	14	3	1	1	1	2	2	2	2	2	2	2	2	2	2	2	0	2	1	1
1214	1	14	3	1	1	1	2	2	2	2	2	2	2	2	2	2	2	0	2	1	1
1215	1	14	3	1	1	1	2	2	2	2	2	2	2	2	2	2	2	0	2	1	2
1216	2	14	3	1	1	1	2	2	2	2	2	2	1	2	2	2	2	0	2	0	3
1217	1	14	3	1	1	1	1	2	2	2	2	2	2	2	2	2	2	0	2	2	1
1218	1	13	3	1	1	1	1	2	2	2	2	2	2	2	2	2	2	0	2	2	2
1219	1	13	3	1	1	1	1	2	2	2	2	2	2	2	2	2	2	0	2	2	3
1220	2	13	3	1	1	1	2	2	2	2	2	2	2	2	2	2	2	0	2	1	1
1221	1	13	3	1	1	1	2	2	2	2	2	2	2	2	2	2	2	0	2	1	1
1222	1	13	3	1	1	1	2	2	2	2	2	2	2	2	2	2	2	0	2	1	2
1223	2	13	3	1	1	1	2	2	2	2	2	2	2	2	2	2	2	0	2	1	1
1224	1	13	3	1	1	1	2	2	2	2	2	2	2	2	2	2	2	0	2	1	1
1225	2	13	3	1	1	1	2	2	2	2	2	2	2	2	2	2	2	0	2	1	2
1226	2	13	3	1	1	2	2	2	1	2	2	2	2	2	2	2	2	0	2	1	1
1227	1	13	3	1	1	1	2	2	2	2	2	2	2	2	2	2	2	0	2	0	2
1228	2	13	3	1	1	1	2	2	2	2	2	2	2	2	2	2	2	0	2	0	1
1229	1	12	3	1	1	1	2	2	2	2	2	2	2	2	2	2	2	0	2	0	2
1230	2	12	3	1	1	1	1	2	2	2	2	2	2	2	2	2	2	0	2	1	1
1231	1	12	3	1	1	1	2	2	2	2	2	2	2	2	2	2	2	0	2	2	1
1232	1	12	3	1	1	1	2	2	2	2	2	2	2	2	2	2	2	0	2	0	2
1233	2	12	3	1	1	1	2	2	2	2	2	2	2	2	2	2	2	0	2	1	1
1234	2	11	3	1	1	1	2	2	2	2	2	2	2	1	2	2	2	0	2	1	1
1235	2	11	3	1	1	1	2	2	2	2	2	2	2	2	2	2	2	0	2	1	1
1236	2	11	3	1	1	1	2	2	2	2	2	2	2	2	2	2	2	0	2	0	1
1237	2	11	3	1	1	1	2	2	2	2	2	2	2	2	2	2	2	0	2	0	3
1238	1	10	2	1	1	1	2	2	2	2	2	2	2	2	2	2	2	0	2	1	1
1239	1	10	2	1	1	1	1	2	2	2	2	2	2	2	2	2	2	0	2	1	1
1240	2	10	2	1	1	1	2	2	2	2	2	2	2	2	2	2	2	0	2	0	1
1241	1	10	2	1	1	1	2	2	2	2	2	2	2	2	2	2	2	0	2	0	1
1242	1	10	2	1	1	1	1	2	2	2	2	2	2	2	2	2	2	0	2	2	1
1243	2	10	2	1	1	1	2	2	2	2	2	2	2	2	2	2	2	0	2	2	3
1244	1	9	2	1	1	1	2	2	2	2	2	2	2	2	2	2	2	0	2	0	1
1245	2	9	2	1	1	1	1	2	2	2	2	2	2	2	2	2	2	0	2	0	1
1246	1	9	2	1	1	1	2	2	2	2	2	2	2	2	2	2	2	0	2	2	1
1247	2	9	2	1	1	1	2	2	2	2	2	2	1	2	2	2	2	0	2	2	3
1248	1	9	2	1	1	2	2	2	1	2	2	2	2	2	2	2	2	0	2	2	1
1249	2	9	2	1	1	1	2	2	2	2	2	2	1	2	2	2	2	0	2	2	1
1250	1	9	2	1	1	1	2	2	2	2	2	2	2	2	2	2	2	0	2	2	1
1251	2	9	2	1	1	1	2	2	2	2	2	2	2	2	2	2	2	0	2	2	3
1252	1	8	2	1	1	1	2	2	2	2	2	2	2	2	2	2	2	0	2	2	1
1253	2	8	2	1	1	2	2	2	1	2	2	2	2	2	2	2	2	0	2	1	1
1254	2	7	2	1	1	1	2	2	2	2	2	2	1	1	2	2	2	0	2	2	3
1255	1	7	2	1	1	1	1	2	1	2	2	2	2	2	2	2	2	0	2	2	1
1256	1	6	1	1	1	1	2	2	2	2	2	2	2	2	2	2	2	0	2	1	1
1257	2	6	1	1	1	1	2	2	2	2	2	2	2	2	2	2	2	0	2	0	1
1258	2	5	1	1	1	1	2	2	2	2	2	2	2	2	2	2	2	0	2	0	3
1259	2	5	1	1	1	1	2	2	2	2	2	2	2	2	2	2	2	0	2	2	1
1260	1	5	1	1	1	2	2	2	2	2	2	2	2	1	2	2	2	0	2	1	1
1261	1	4	1	1	1	1	2	2	2	2	2	2	2	2	2	2	2	0	2	1	3
1262	2	4	1	1	1	2	2	2	2	2	1	2	2	2	2	2	2	0	2	1	1
1263	2	4	1	1	1	1	2	2	2	1	2	2	2	2	2	2	2	0	2	1	1
1264	1	4	1	1	1	1	2	2	2	2	2	2	2	1	2	2	2	0	2	0	1
1265	2	4	1	1	1	1	2	2	2	2	2	2	2	2	2	2	2	0	2	1	1
1266	2	4	1	1	1	1	2	2	2	2	2	2	2	2	2	2	2	0	2	0	1
1267	1	3	1	1	1	1	2	2	2	2	2	2	2	2	2	2	2	0	2	2	1
1268	2	12	3	0	1	1	2	2	2	2	2	2	2	2	2	2	2	0	2	1	2
1269	1	10	2	0	1	1	2	2	2	2	2	2	2	2	2	2	2	0	2	1	1
1270	1	3	1	0	1	1	2	2	2	2	2	2	2	2	2	2	2	0	2	1	1
1271	2	14	3	1	1	1	2	2	2	2	2	2	2	2	2	2	2	0	2	1	1
1272	1	14	3	1	1	1	2	2	2	2	2	2	2	2	2	2	2	0	2	2	1
1273	1	14	3	1	1	1	2	2	2	2	2	2	2	2	2	2	2	0	2	2	1
1274	2	14	3	1	1	1	2	2	2	2	2	2	1	2	2	2	2	0	2	2	3
1275	2	14	3	1	1	1	2	2	2	2	2	2	1	2	2	2	2	0	2	2	3
1276	1	14	3	1	1	1	2	2	2	2	2	2	2	2	2	2	2	0	2	1	1
1277	1	14	3	1	1	1	2	2	2	2	2	2	2	2	2	2	2	0	2	1	1
1278	1	14	3	1	1	2	2	1	2	2	2	2	2	2	2	2	2	0	2	1	1
1279	2	14	3	1	1	1	2	2	2	2	2	2	2	2	2	2	2	0	2	0	1
1280	1	14	3	1	1	1	2	2	2	2	2	2	2	2	2	2	2	0	2	2	1
1281	1	13	3	1	1	1	1	2	2	2	2	2	2	2	2	2	2	0	2	2	1
1282	2	13	3	1	1	1	1	2	2	2	2	2	2	2	2	2	2	0	2	2	1
1283	1	13	3	1	1	1	2	2	2	2	2	2	2	2	2	2	2	0	2	2	1
1284	1	13	3	1	1	1	2	2	2	2	2	2	2	2	2	2	2	0	2	2	1
1285	1	13	3	1	1	1	2	2	2	2	2	2	2	2	2	2	2	0	2	2	1
1286	2	13	3	1	1	1	2	2	2	2	2	2	2	2	2	2	2	0	2	2	1
1287	1	13	3	1	1	1	2	2	2	2	2	2	2	2	2	2	2	0	2	1	1
1288	2	13	3	1	1	1	2	2	2	2	2	2	2	2	2	2	2	0	2	1	1
1289	2	12	3	1	1	1	2	2	2	2	2	2	2	2	2	2	2	0	2	0	2
1290	2	12	3	1	1	1	1	2	2	2	2	2	2	2	2	2	2	0	2	2	1
1291	1	12	3	1	1	1	1	2	2	2	2	2	2	2	2	2	2	0	2	1	1
1292	1	12	3	1	1	1	1	2	2	2	2	2	2	2	2	2	2	0	2	1	1
1293	1	12	3	1	1	1	2	2	2	2	2	2	2	2	2	2	2	0	2	0	1
1294	1	12	3	1	1	1	2	2	2	2	2	2	1	2	2	2	2	0	2	2	1
1295	1	12	3	1	1	1	2	2	2	2	2	2	2	2	2	2	2	0	2	2	1
1296	1	12	3	1	1	1	2	2	2	2	2	2	2	2	2	2	2	0	2	1	1
1297	2	12	3	1	1	1	2	2	1	2	2	2	2	2	2	2	2	0	2	1	1
1298	1	12	3	1	1	1	2	2	2	2	2	2	2	2	2	2	2	0	2	1	1
1299	2	12	3	1	1	1	2	2	2	2	2	2	2	2	2	2	2	0	2	1	1
1300	1	12	3	1	1	1	2	2	2	2	2	2	2	1	2	2	2	0	2	1	1
1301	2	12	3	1	1	1	2	2	2	2	2	2	2	2	2	2	2	0	2	2	2
1302	1	12	3	1	1	1	2	1	2	2	2	2	2	2	2	2	2	0	2	1	1
1303	1	12	3	1	1	1	2	2	2	2	2	2	2	2	2	2	2	0	2	0	1
1304	2	11	3	1	1	1	2	2	2	2	2	2	2	2	2	2	2	0	2	2	1
1305	1	11	3	1	1	1	2	2	2	2	2	2	2	2	2	2	2	0	2	1	1
1306	1	11	3	1	1	1	2	2	2	2	2	2	2	2	2	2	2	0	2	1	3
1307	2	11	3	1	1	1	2	2	2	2	2	2	2	2	2	2	2	0	2	1	1
1308	2	11	3	1	1	1	2	2	2	2	2	2	2	2	2	2	2	0	2	1	1
1309	1	11	3	1	1	1	2	2	2	2	2	2	2	1	2	2	2	0	2	1	2
1310	2	11	3	1	1	1	2	2	2	2	2	2	2	2	2	2	2	0	2	1	1
1311	1	11	3	1	1	1	2	2	2	2	2	2	1	2	2	2	2	0	2	0	1
1312	1	11	3	1	1	1	2	2	2	2	2	2	2	1	2	2	2	0	2	1	1
1313	2	11	3	1	1	1	2	2	2	2	2	2	2	2	2	2	2	0	2	0	3
1314	2	11	3	1	1	1	1	2	2	2	2	2	2	2	2	2	2	0	2	2	1
1315	2	11	3	1	1	1	1	2	2	2	2	2	2	2	2	2	2	0	2	2	1
1316	1	10	2	1	1	1	1	2	2	2	2	2	2	2	2	2	2	0	2	2	1
1317	1	10	2	1	1	1	2	2	2	2	2	2	2	2	2	2	2	0	2	2	1
1318	1	9	2	1	1	1	2	2	2	2	2	2	2	2	2	2	2	0	2	0	1
1319	1	9	2	1	1	1	2	2	2	2	2	2	2	2	2	2	2	0	2	2	1
1320	2	9	2	1	1	1	2	2	1	2	2	2	2	2	2	2	2	0	2	2	3
1321	1	9	2	1	1	1	1	2	1	2	2	2	2	2	2	2	2	0	2	2	2
1322	1	9	2	1	1	1	2	2	2	2	2	2	2	2	2	2	2	0	2	2	1
1323	1	9	2	1	1	1	2	2	2	2	2	2	2	2	2	2	2	0	2	2	1
1324	2	8	2	1	1	1	2	2	2	2	2	2	2	2	2	2	2	0	2	2	1
1325	1	8	2	1	1	1	2	2	2	2	2	2	2	2	2	2	2	0	2	2	2
1326	2	8	2	1	1	1	2	2	2	2	2	2	2	2	2	2	2	0	2	1	1
1327	1	8	2	1	1	1	2	2	2	2	2	2	2	2	2	2	2	0	2	2	3
1328	2	8	2	1	1	1	2	2	1	2	2	2	2	2	2	2	2	0	2	2	1
1329	1	7	2	1	1	1	2	2	2	2	2	2	2	2	2	2	2	0	2	1	2
1330	1	7	2	1	1	1	2	2	2	2	2	2	2	2	2	2	2	0	2	1	1
1331	1	7	2	1	1	1	2	2	2	2	2	2	2	2	2	2	2	0	2	1	1
1332	1	7	2	1	1	1	2	2	2	2	2	2	2	2	2	2	2	0	2	2	2
1333	2	7	2	1	1	1	2	2	2	2	2	2	2	2	2	2	2	0	2	1	1
1334	1	7	2	1	1	1	2	2	2	2	2	2	2	2	2	2	2	0	2	1	1
1335	1	6	1	1	1	1	2	2	2	2	2	2	2	2	2	2	2	0	2	1	1
1336	2	6	1	1	1	1	1	2	2	2	2	2	2	2	2	2	2	0	2	1	1
1337	1	6	1	1	1	1	2	2	2	2	2	2	2	2	2	2	2	0	2	2	2
1338	1	6	1	1	1	1	2	2	2	2	2	2	2	2	2	2	2	0	2	0	1
1339	1	6	1	1	1	1	2	2	2	2	2	2	2	1	2	2	2	0	2	0	3
1340	1	6	1	1	1	1	2	2	2	2	2	2	2	2	2	2	2	0	2	2	2
1341	2	6	1	1	1	1	2	2	2	2	2	2	2	2	2	2	2	0	2	1	1
1342	1	5	1	1	1	1	2	2	2	2	2	2	2	2	2	2	2	0	2	2	2
1343	2	5	1	1	1	1	2	2	2	2	2	2	2	2	2	2	2	0	2	0	3
1344	2	5	1	1	1	1	2	2	2	2	2	2	2	2	2	2	2	0	2	2	1
1345	2	5	1	1	1	1	1	2	2	2	2	2	2	2	2	2	2	0	2	2	1
1346	1	5	1	1	1	1	2	2	2	2	2	2	2	2	2	2	2	0	2	2	2
1347	1	4	1	1	1	1	2	2	2	2	2	2	2	2	2	2	2	0	2	1	1
1348	2	4	1	1	1	1	2	2	2	2	2	2	2	2	2	2	2	0	2	1	1
1349	2	4	1	1	1	1	2	2	2	2	2	2	2	2	2	2	2	0	2	1	2
1350	1	4	1	1	1	1	2	2	2	2	2	2	2	2	2	2	2	0	2	1	1
1351	2	7	2	0	1	1	2	2	2	2	2	2	2	2	2	2	2	0	1	1	1
1352	2	14	3	1	1	1	2	2	2	2	2	2	2	2	2	2	2	0	1	2	1
1353	1	14	3	1	1	1	2	2	2	2	2	2	2	2	2	2	2	0	1	2	1
1354	1	14	3	1	1	2	2	1	2	2	2	2	2	2	2	2	2	0	1	2	1
1355	1	14	3	1	1	1	2	2	2	2	2	2	2	2	2	2	2	0	1	1	1
1356	2	14	3	1	1	1	2	2	2	2	2	2	2	2	2	2	2	0	1	1	1
1357	2	14	3	1	1	1	2	2	2	2	2	2	2	2	2	2	2	0	1	1	1
1358	1	14	3	1	1	1	2	2	2	2	2	2	2	2	2	2	2	0	1	1	1
1359	1	14	3	1	1	1	2	2	2	2	2	2	2	2	2	2	2	0	1	0	1
1360	2	14	3	1	1	1	2	2	2	2	2	2	2	2	2	2	2	0	1	2	1
1361	2	13	3	1	1	1	2	2	2	2	2	2	2	2	2	2	2	0	1	2	3
1362	2	13	3	1	1	1	1	2	2	2	2	2	2	2	2	2	2	0	1	2	2
1363	2	13	3	1	1	1	2	2	1	2	2	2	2	2	2	2	2	0	1	2	1
1364	2	13	3	1	1	1	2	2	2	2	2	2	2	2	2	2	2	0	1	1	1
1365	1	13	3	1	1	1	2	2	2	2	2	2	2	2	2	2	2	0	1	1	1
1366	1	12	3	1	1	1	2	2	2	2	2	2	2	2	2	2	2	0	1	2	1
1367	1	12	3	1	1	1	2	2	2	2	2	2	2	2	2	2	2	0	1	1	3
1368	2	12	3	1	1	1	2	2	2	2	2	2	2	2	2	2	2	0	1	0	1
1369	1	12	3	1	1	1	2	2	2	2	2	2	2	2	2	2	2	0	1	0	1
1370	1	12	3	1	1	2	2	2	2	2	2	2	2	1	2	2	2	0	1	0	1
1371	2	11	3	1	1	2	1	2	1	2	2	2	2	2	2	2	2	0	1	1	1
1372	1	11	3	1	1	1	2	2	2	2	2	2	1	2	2	2	2	0	1	0	1
1373	1	11	3	1	1	1	2	2	2	2	2	2	2	2	2	2	2	0	1	1	1
1374	2	11	3	1	1	2	1	2	2	2	2	2	2	2	2	2	2	0	1	1	1
1375	2	11	3	1	1	1	2	2	1	2	2	2	2	2	2	2	2	0	1	1	1
1376	1	10	2	1	1	1	2	2	2	2	2	2	2	2	2	2	2	0	1	1	1
1377	2	10	2	1	1	1	2	2	2	2	2	2	2	2	2	2	2	0	1	2	3
1378	1	10	2	1	1	1	2	2	2	2	2	2	2	2	2	2	2	0	1	2	1
1379	1	9	2	1	1	1	2	2	2	2	2	2	2	2	2	2	2	0	1	0	1
1380	2	8	2	1	1	1	2	2	2	2	2	2	2	2	2	2	2	0	1	2	1
1381	1	7	2	1	1	1	2	2	2	2	2	2	2	2	2	2	2	0	1	1	2
1382	1	7	2	1	1	1	2	2	2	2	2	2	2	2	2	2	2	0	1	2	1
1383	2	7	2	1	1	1	2	2	2	2	2	2	2	2	2	2	2	0	1	1	1
1384	2	6	1	1	1	1	2	2	2	2	2	2	2	2	2	2	2	0	1	1	1
1385	1	6	1	1	1	1	2	2	2	2	2	2	2	2	2	2	2	0	1	0	1
1386	1	5	1	1	1	1	2	2	2	2	2	2	2	2	2	2	2	0	1	2	1
1387	2	5	1	1	1	1	2	2	2	2	2	2	2	2	2	2	2	0	1	2	1
1388	1	3	1	1	1	2	2	2	2	2	2	2	2	1	2	2	2	0	1	0	1
1389	1	7	2	0	1	1	2	2	2	2	2	2	2	2	2	2	2	0	1	1	1
1390	2	6	1	0	1	1	2	2	2	2	2	2	2	2	2	2	2	0	1	0	1
1391	2	5	1	0	1	1	2	2	2	2	2	2	2	2	2	2	2	0	1	2	1
1392	2	14	3	1	1	1	1	2	2	2	2	2	2	2	2	2	2	0	1	0	1
1393	1	14	3	1	1	1	2	2	2	2	2	2	2	2	2	2	2	0	1	2	1
1394	2	14	3	1	1	1	2	2	2	2	2	2	2	2	2	2	2	0	1	1	1
1395	2	14	3	1	1	1	2	2	2	2	2	2	2	2	2	2	2	0	1	1	3
1396	2	14	3	1	1	1	2	2	2	2	2	2	2	2	2	2	2	0	1	1	1
1397	1	14	3	1	1	1	2	2	2	2	2	2	2	2	2	2	2	0	1	1	1
1398	2	13	3	1	1	1	2	2	2	2	2	2	2	2	2	2	2	0	1	2	3
1399	1	13	3	1	1	2	2	2	2	2	2	1	2	2	2	2	2	0	1	2	3
1400	1	13	3	1	1	2	2	2	1	2	2	2	2	2	2	2	2	0	1	2	2
1401	1	13	3	1	1	1	2	2	2	2	2	2	2	2	2	2	2	0	1	1	1
1402	2	13	3	1	1	1	2	2	2	2	2	2	2	2	2	2	2	0	1	1	1
1403	2	13	3	1	1	1	2	2	2	2	2	2	2	2	2	2	2	0	1	1	2
1404	1	13	3	1	1	1	2	2	2	2	2	2	2	2	2	2	2	0	1	1	2
1405	1	13	3	1	1	1	2	2	2	2	2	2	2	2	2	2	2	0	1	0	1
1406	2	13	3	1	1	1	2	2	2	2	2	2	2	2	2	2	2	0	1	0	1
1407	1	12	3	1	1	1	1	2	2	2	2	2	2	2	2	2	2	0	1	1	1
1408	2	12	3	1	1	1	2	2	2	2	2	2	2	2	2	2	2	0	1	1	1
1409	1	12	3	1	1	1	2	2	2	2	2	2	2	2	2	2	2	0	1	1	1
1410	1	12	3	1	1	1	2	2	1	2	2	2	2	2	2	2	2	0	1	0	2
1411	2	12	3	1	1	2	2	1	2	2	2	2	2	2	2	2	2	0	1	1	1
1412	1	12	3	1	1	1	2	2	2	2	2	2	2	2	2	2	2	0	1	2	1
1413	2	12	3	1	1	1	2	2	2	2	2	2	2	2	2	2	2	0	1	1	1
1414	1	11	3	1	1	2	1	2	2	2	2	2	2	2	2	2	2	0	1	1	1
1415	1	11	3	1	1	1	2	2	2	2	2	2	2	2	2	2	2	0	1	1	1
1416	2	11	3	1	1	1	2	2	2	2	2	2	2	2	2	2	2	0	1	1	1
1417	1	11	3	1	1	1	2	2	1	2	2	2	2	2	2	2	2	0	1	1	1
1418	1	10	2	1	1	2	2	2	1	2	2	2	2	2	2	2	2	0	1	1	1
1419	2	10	2	1	1	1	1	2	2	2	2	2	1	2	2	2	2	0	1	1	1
1420	2	10	2	1	1	1	2	2	2	2	2	2	1	2	2	2	2	0	1	2	1
1421	2	9	2	1	1	1	2	2	2	2	2	2	2	2	2	2	2	0	1	2	1
1422	1	7	2	1	1	1	2	2	2	2	2	2	2	2	2	2	2	0	1	1	1
1423	2	7	2	1	1	1	2	2	2	2	2	2	2	2	2	2	2	0	1	0	2
1424	2	7	2	1	1	1	2	2	2	2	2	2	2	2	2	2	2	0	1	2	1
1425	2	7	2	1	1	1	2	2	2	2	2	2	2	2	2	2	2	0	1	2	1
1426	1	7	2	1	1	1	2	2	2	2	2	2	2	2	2	2	2	0	1	2	1
1427	1	7	2	1	1	1	2	2	2	2	2	2	2	2	2	2	2	0	1	1	1
1428	2	7	2	1	1	1	2	2	2	2	2	2	2	2	2	2	2	0	1	1	1
1429	2	6	1	1	1	1	2	2	2	2	2	2	2	2	2	2	2	0	1	2	1
1430	1	6	1	1	1	1	2	2	2	2	2	2	2	2	2	2	2	0	1	1	1
1431	1	6	1	1	1	1	2	2	2	2	2	2	2	2	2	2	2	0	1	1	1
1432	1	6	1	1	1	1	2	2	2	2	2	2	2	2	2	2	2	0	1	0	1
1433	1	6	1	1	1	1	2	2	2	2	2	2	2	2	2	2	2	0	1	2	1
1434	2	5	1	1	1	1	2	2	2	2	2	2	2	2	2	2	2	0	1	1	1
1435	2	5	1	1	1	1	2	2	2	2	2	2	2	2	2	2	2	0	1	1	1
1436	2	5	1	1	1	1	2	2	2	2	2	2	2	2	2	2	2	0	1	2	1
1437	1	4	1	1	1	1	2	2	2	2	2	2	2	2	2	2	2	0	1	1	3
1438	1	4	1	1	1	1	2	2	2	2	2	2	2	2	2	2	2	0	1	1	2
1439	2	4	1	1	1	1	2	2	2	2	2	2	2	1	2	2	2	0	1	0	1
1440	2	4	1	1	1	1	2	2	2	2	2	2	2	2	2	2	2	0	1	1	1
1441	2	4	1	1	1	1	2	2	2	2	2	2	2	2	2	2	2	0	1	2	1
1442	2	3	1	1	1	1	2	2	2	2	2	2	2	2	2	2	2	0	1	1	1
1443	2	13	3	1	1	2	2	1	2	2	2	2	2	2	1	2	2	1	3	2	1
1444	1	13	3	1	1	1	2	2	2	2	2	2	1	2	1	2	2	1	3	1	1
1445	1	13	3	1	1	1	2	2	2	2	2	2	2	2	1	2	2	1	3	1	1
1446	2	11	3	1	1	2	1	2	2	2	2	2	1	2	1	2	2	1	3	0	1
1447	2	10	2	1	1	1	2	2	2	2	2	2	2	2	1	2	2	1	3	2	1
1448	2	9	2	1	1	1	2	2	2	2	2	2	1	2	1	2	2	1	3	2	1
1449	2	9	2	1	1	1	2	2	2	2	2	2	2	2	1	2	2	1	3	2	1
1450	2	9	2	1	1	1	2	2	2	2	2	2	2	2	1	2	2	1	3	2	1
1451	2	7	2	1	1	2	2	2	1	2	2	2	2	2	1	2	2	1	3	1	1
1452	2	6	1	1	1	1	2	2	2	2	2	2	2	2	1	2	2	1	3	1	1
1453	1	12	3	0	1	1	2	2	2	2	2	2	2	2	1	2	2	1	3	1	1
1454	1	14	3	1	1	1	2	2	2	2	2	2	2	2	1	2	2	1	3	2	1
1455	2	13	3	1	1	1	1	2	2	2	2	2	2	2	1	2	2	1	3	2	1
1456	2	13	3	1	1	2	2	2	1	2	2	2	2	2	1	2	2	1	3	1	1
1457	1	12	3	1	1	1	2	2	2	2	2	2	2	2	1	2	2	1	3	0	1
1458	2	11	3	1	1	1	2	2	2	2	2	2	2	2	1	2	2	1	3	2	1
1459	2	11	3	1	1	1	2	2	2	2	2	2	2	2	1	2	2	1	3	1	1
1460	2	10	2	1	1	1	2	2	2	2	2	2	2	2	1	2	2	1	3	1	1
1461	2	7	2	1	1	1	2	2	2	2	2	2	2	2	1	2	2	1	3	1	1
1462	2	7	2	1	1	1	1	2	2	2	2	2	2	2	1	2	2	1	3	1	1
1463	2	6	1	1	1	1	2	2	2	2	2	2	2	2	1	2	2	1	3	1	1
1464	1	14	3	0	1	1	2	1	2	1	2	2	2	2	1	2	2	1	2	2	1
1465	2	4	1	0	1	1	2	2	2	2	2	2	2	2	1	2	2	1	2	1	2
1466	1	14	3	1	1	1	1	2	2	2	2	2	1	2	1	2	2	1	2	1	1
1467	2	11	3	1	1	1	2	2	2	2	2	2	2	2	1	2	2	1	2	2	1
1468	2	10	2	1	1	1	2	2	2	2	2	2	2	2	1	2	2	1	2	1	1
1469	2	10	2	1	1	1	1	2	2	2	2	2	2	2	1	2	2	1	2	2	1
1470	1	7	2	1	1	1	2	2	2	2	2	2	1	2	1	2	2	1	2	2	1
1471	1	4	1	1	1	1	2	2	2	2	2	2	2	2	1	2	2	1	2	0	2
1472	1	4	1	1	1	1	2	2	2	2	2	2	2	2	1	2	2	1	2	1	1
1473	1	8	2	0	1	1	2	2	2	2	2	2	2	2	1	2	2	1	2	1	2
1474	1	14	3	1	1	1	1	2	2	2	2	2	2	2	1	2	2	1	2	2	1
1475	1	13	3	1	1	1	2	2	2	2	2	2	2	2	1	2	2	1	2	0	1
1476	2	12	3	1	1	1	2	2	2	2	2	2	2	2	1	2	2	1	2	2	1
1477	2	9	2	1	1	2	1	2	2	2	2	2	2	2	1	2	2	1	2	2	1
1478	1	5	1	1	1	1	1	2	2	2	2	2	2	2	1	2	2	1	2	2	2
1479	1	8	2	1	1	1	2	2	2	2	2	2	2	2	1	2	2	1	1	2	3
1480	1	5	1	1	1	2	2	2	2	2	2	1	2	2	1	2	2	1	1	2	1
1481	1	14	3	1	1	1	2	2	2	2	2	2	2	2	1	2	2	1	1	0	1
1482	1	14	3	0	1	1	2	1	2	2	2	2	2	2	2	1	2	1	3	2	1
1483	2	12	3	0	1	1	2	2	1	2	2	2	2	2	2	1	2	1	3	1	2
1484	2	14	3	1	1	1	2	2	2	2	2	2	2	2	2	1	2	1	3	2	1
1485	1	14	3	1	1	1	2	1	2	2	2	2	2	2	2	1	2	1	3	1	1
1486	2	13	3	1	1	1	1	1	2	2	2	2	2	2	2	1	2	1	3	2	1
1487	2	13	3	1	1	1	2	2	1	2	2	2	2	2	2	1	2	1	3	1	1
1488	2	13	3	1	1	1	2	2	2	2	2	2	2	2	2	1	2	1	3	1	2
1489	1	13	3	1	1	1	2	2	2	2	2	2	2	2	2	1	2	1	3	1	3
1490	2	12	3	1	1	1	2	2	2	2	2	2	2	2	2	1	2	1	3	2	1
1491	1	11	3	1	1	1	2	1	2	2	2	2	2	2	2	1	2	1	3	1	3
1492	1	11	3	1	1	2	2	1	2	2	2	2	2	2	2	1	2	1	3	1	1
1493	1	10	2	1	1	1	1	1	2	2	2	2	2	2	2	1	2	1	3	1	2
1494	2	8	2	1	1	2	2	1	2	2	2	2	2	2	2	1	2	1	3	1	1
1495	1	6	1	1	1	1	1	2	2	2	2	2	2	2	2	1	2	1	3	0	1
1496	1	6	1	1	1	2	2	1	2	2	2	2	2	2	2	1	2	1	3	2	1
1497	1	14	3	0	1	2	2	1	2	2	2	2	2	2	2	1	2	1	3	2	1
1498	2	13	3	0	1	1	1	2	2	2	2	2	2	2	2	1	2	1	3	2	1
1499	1	8	2	0	1	2	2	1	2	2	2	2	2	2	2	1	2	1	3	1	1
1500	2	8	2	0	1	1	1	2	2	2	2	2	1	2	2	1	2	1	3	1	1
1501	2	14	3	1	1	2	2	1	2	2	2	2	2	2	2	1	2	1	3	1	1
1502	2	14	3	1	1	2	2	1	2	2	2	2	2	2	2	1	2	1	3	1	1
1503	2	14	3	1	1	2	2	1	2	2	2	2	2	2	2	1	2	1	3	0	3
1504	2	14	3	1	1	1	2	1	2	2	2	2	2	2	2	1	2	1	3	2	3
1505	2	14	3	1	1	2	2	1	2	2	2	2	2	2	2	1	2	1	3	2	1
1506	1	14	3	1	1	2	2	1	2	2	2	2	2	2	2	1	2	1	3	1	1
1507	2	13	3	1	1	2	2	1	2	2	2	2	2	2	2	1	2	1	3	2	1
1508	1	13	3	1	1	2	2	1	2	2	2	2	2	2	2	1	2	1	3	2	1
1509	2	13	3	1	1	1	1	2	2	2	2	2	2	2	2	1	2	1	3	2	1
1510	2	13	3	1	1	2	2	1	1	2	2	1	2	2	2	1	2	1	3	1	1
1511	1	13	3	1	1	2	2	1	2	2	2	2	2	2	2	1	2	1	3	1	1
1512	2	12	3	1	1	2	2	1	2	2	2	2	2	2	2	1	2	1	3	0	1
1513	1	12	3	1	1	2	2	1	2	2	2	2	2	2	2	1	2	1	3	0	1
1514	2	12	3	1	1	2	2	1	2	2	2	2	2	2	2	1	2	1	3	1	1
1515	2	11	3	1	1	2	2	1	2	2	2	2	2	2	2	1	2	1	3	0	1
1516	2	11	3	1	1	2	2	1	2	2	2	2	2	2	2	1	2	1	3	1	3
1517	2	10	2	1	1	1	1	2	2	2	2	2	2	2	2	1	2	1	3	1	1
1518	1	10	2	1	1	2	2	1	2	2	2	2	2	2	2	1	2	1	3	0	1
1519	1	10	2	1	1	2	2	1	2	2	2	2	2	2	2	1	2	1	3	0	1
1520	1	10	2	1	1	2	2	1	2	2	2	2	2	2	2	1	2	1	3	0	1
1521	1	9	2	1	1	1	2	1	2	2	2	2	2	2	2	1	2	1	3	2	1
1522	2	9	2	1	1	1	2	2	2	2	2	2	2	2	2	1	2	1	3	2	1
1523	2	9	2	1	1	1	2	1	2	2	2	2	2	2	2	1	2	1	3	2	1
1524	2	8	2	1	1	1	2	2	2	2	2	2	2	2	2	1	2	1	3	1	1
1525	1	6	1	1	1	2	2	1	2	2	2	2	2	2	2	1	2	1	3	1	1
1526	2	6	1	1	1	1	2	1	2	2	2	2	2	2	2	1	2	1	3	0	1
1527	1	5	1	1	1	2	2	1	2	2	2	2	2	2	2	1	2	1	3	1	1
1528	1	5	1	1	1	1	2	1	2	2	2	2	2	2	2	1	2	1	3	1	2
1529	2	5	1	1	1	2	2	1	2	2	2	2	2	2	2	1	2	1	3	2	1
1530	1	4	1	1	1	1	2	1	2	2	2	2	2	2	2	1	2	1	3	1	1
1531	1	10	2	0	1	1	2	2	2	2	2	2	2	1	2	1	2	1	2	1	1
1532	2	14	3	1	1	1	2	2	2	2	2	2	2	2	2	1	2	1	2	0	2
1533	1	14	3	1	1	1	2	2	2	2	2	2	2	2	2	1	2	1	2	2	1
1534	2	14	3	1	1	1	2	1	2	2	2	2	2	2	2	1	2	1	2	1	1
1535	1	14	3	1	1	1	2	1	2	2	2	2	2	2	2	1	2	1	2	0	1
1536	1	13	3	1	1	1	2	2	2	2	2	2	2	2	2	1	2	1	2	2	1
1537	2	13	3	1	1	2	1	1	1	2	2	2	2	2	2	1	2	1	2	2	1
1538	1	13	3	1	1	2	2	1	2	2	2	2	2	2	2	1	2	1	2	2	1
1539	2	13	3	1	1	1	1	2	2	2	2	2	2	2	2	1	2	1	2	1	1
1540	2	11	3	1	1	2	2	1	2	2	2	2	2	2	2	1	2	1	2	1	1
1541	2	11	3	1	1	1	2	2	2	2	2	2	2	2	2	1	2	1	2	0	3
1542	1	11	3	1	1	1	2	2	2	2	2	2	2	2	2	1	2	1	2	0	1
1543	1	11	3	1	1	1	2	2	2	2	2	2	2	2	2	1	2	1	2	2	1
1544	2	10	2	1	1	2	2	1	2	2	2	2	2	2	2	1	2	1	2	0	1
1545	1	10	2	1	1	1	2	2	2	2	2	2	2	2	2	1	2	1	2	2	1
1546	1	8	2	1	1	1	2	2	2	2	2	2	2	2	2	1	2	1	2	2	1
1547	1	6	1	1	1	1	2	1	2	2	2	2	2	2	2	1	2	1	2	0	1
1548	2	13	3	0	1	1	2	2	2	2	2	2	2	2	2	1	2	1	2	1	1
1549	2	11	3	0	1	1	2	2	2	2	2	2	2	2	2	1	2	1	2	1	2
1550	1	14	3	1	1	1	2	2	2	2	2	2	2	2	2	1	2	1	2	2	1
1551	1	14	3	1	1	2	2	1	2	2	2	2	2	2	2	1	2	1	2	1	1
1552	1	14	3	1	1	1	1	2	2	2	2	2	2	2	2	1	2	1	2	2	1
1553	1	14	3	1	1	2	1	1	2	2	2	2	2	2	2	1	2	1	2	1	1
1554	1	14	3	1	1	2	2	1	2	2	2	2	2	2	2	1	2	1	2	2	1
1555	1	13	3	1	1	1	1	2	2	2	2	2	2	2	2	1	2	1	2	2	1
1556	1	13	3	1	1	2	2	1	2	2	2	2	2	2	2	1	2	1	2	1	1
1557	1	13	3	1	1	1	2	1	2	2	2	2	2	2	2	1	2	1	2	1	1
1558	1	13	3	1	1	1	2	2	2	2	2	2	2	2	2	1	2	1	2	1	1
1559	1	13	3	1	1	1	2	1	2	2	2	2	2	2	2	1	2	1	2	1	1
1560	1	13	3	1	1	2	2	1	2	2	2	2	2	2	2	1	2	1	2	1	2
1561	2	13	3	1	1	2	1	1	2	2	2	2	2	2	2	1	2	1	2	0	1
1562	2	12	3	1	1	2	1	1	2	2	2	2	2	2	2	1	2	1	2	2	1
1563	1	12	3	1	1	1	1	8	8	8	8	8	8	8	2	1	2	1	2	1	1
1564	1	11	3	1	1	2	2	1	2	2	2	2	2	2	2	1	2	1	2	1	1
1565	1	11	3	1	1	1	2	2	2	2	2	2	2	2	2	1	2	1	2	1	1
1566	2	9	2	1	1	1	2	2	2	2	2	2	2	2	2	1	2	1	2	2	1
1567	2	8	2	1	1	2	2	2	2	1	2	2	2	2	2	1	2	1	2	0	1
1568	2	8	2	1	1	1	2	1	2	2	2	2	2	2	2	1	2	1	2	2	1
1569	2	14	3	1	1	1	1	1	2	2	2	2	2	2	2	1	2	1	1	1	2
1570	1	13	3	1	1	1	2	1	1	2	2	2	2	2	2	1	2	1	1	2	1
1571	1	13	3	1	1	1	2	2	2	2	2	2	1	2	2	1	2	1	1	2	1
1572	2	11	3	1	1	1	2	2	2	2	2	2	2	2	2	1	2	1	1	1	1
1573	2	8	2	1	1	1	2	1	2	2	2	2	2	2	2	1	2	1	1	1	1
1574	1	6	1	1	1	2	2	1	2	2	2	2	2	2	2	1	2	1	1	1	1
1575	1	6	1	1	1	2	2	1	2	2	2	2	2	2	2	1	2	1	1	0	1
1576	1	14	3	1	1	1	1	2	2	2	2	2	2	2	2	1	2	1	1	1	1
1577	2	14	3	1	1	2	2	1	2	2	2	2	2	2	2	1	2	1	1	2	1
1578	2	14	3	1	1	1	2	2	2	2	2	2	2	2	2	1	2	1	1	0	1
1579	1	13	3	1	1	1	2	2	2	2	2	2	2	2	2	1	2	1	1	2	1
1580	2	13	3	1	1	1	1	1	2	2	2	2	2	2	2	1	2	1	1	2	1
1581	1	13	3	1	1	2	2	2	2	2	2	2	2	1	2	1	2	1	1	1	1
1582	2	13	3	1	1	1	2	2	2	2	2	2	2	2	2	1	2	1	1	1	1
1583	2	12	3	1	1	1	2	1	2	2	2	2	2	2	2	1	2	1	1	0	1
1584	2	11	3	1	1	2	2	1	2	2	2	2	2	2	2	1	2	1	1	0	1
1585	2	11	3	1	1	2	2	1	2	2	2	2	2	2	2	1	2	1	1	0	1
1586	1	9	2	1	1	1	1	1	2	2	2	2	2	2	2	1	2	1	1	2	1
1587	2	8	2	1	1	1	2	2	2	2	2	2	2	2	2	1	2	1	1	2	1
1588	1	8	2	1	1	1	1	1	2	2	2	2	2	2	2	1	2	1	1	1	1
1589	1	5	1	1	1	1	2	2	2	2	2	2	2	2	2	1	2	1	1	1	3
1590	2	14	3	0	1	2	2	1	2	2	2	2	2	2	1	1	2	1	3	2	2
1591	2	12	3	0	1	1	1	1	2	2	2	2	1	2	1	1	2	1	3	1	1
1592	2	14	3	1	1	1	2	2	2	2	2	2	2	2	1	1	2	1	3	2	1
1593	1	11	3	1	1	2	2	1	2	2	2	2	2	2	1	1	2	1	3	2	1
1594	2	11	3	1	1	1	2	1	2	2	2	2	2	2	1	1	2	1	3	1	1
1595	1	6	1	1	1	1	1	2	2	2	2	2	2	2	1	1	2	1	3	0	1
1596	1	7	2	0	1	2	2	1	2	2	2	2	2	2	1	1	2	1	3	1	2
1597	1	6	1	0	1	2	2	1	2	2	2	2	2	2	1	1	2	1	3	0	3
1598	1	14	3	1	1	2	2	1	2	2	2	2	2	2	1	1	2	1	3	1	1
1599	2	14	3	1	1	2	2	1	2	2	2	2	2	2	1	1	2	1	3	1	1
1600	1	14	3	1	1	1	2	2	2	2	2	2	1	2	1	1	2	1	3	2	1
1601	1	14	3	1	1	1	1	2	2	2	2	2	2	2	1	1	2	1	3	0	1
1602	2	13	3	1	1	2	2	1	2	2	2	2	2	2	1	1	2	1	3	2	3
1603	1	13	3	1	1	2	2	1	1	2	2	2	1	1	1	1	2	1	3	1	3
1604	2	12	3	1	1	1	2	2	2	2	2	2	2	2	1	1	2	1	3	2	1
1605	1	12	3	1	1	1	2	2	2	2	2	2	2	2	1	1	2	1	3	0	2
1606	1	9	2	1	1	2	2	1	2	2	2	2	2	2	1	1	2	1	3	2	1
1607	2	8	2	1	1	2	2	1	2	2	2	2	2	2	1	1	2	1	3	2	1
1608	2	8	2	1	1	2	2	1	2	2	2	2	2	2	1	1	2	1	3	2	2
1609	2	6	1	1	1	2	2	1	2	2	2	2	2	2	1	1	2	1	3	0	1
1610	2	5	1	1	1	2	2	1	2	1	2	2	2	2	1	1	2	1	3	2	1
1611	2	10	2	1	1	1	2	1	2	1	2	2	2	2	1	1	2	1	2	1	1
1612	1	14	3	1	1	1	2	1	2	2	2	2	2	2	1	1	2	1	2	1	3
1613	2	13	3	1	1	1	2	1	2	2	2	2	2	2	1	1	2	1	2	1	1
1614	1	10	2	1	1	1	2	2	2	2	2	2	2	2	1	1	2	1	2	0	1
1615	1	9	2	1	1	2	2	1	2	2	2	2	2	2	1	1	2	1	2	2	1
1616	2	6	1	1	1	1	2	2	2	2	2	2	2	2	1	1	2	1	2	0	1
1617	2	6	1	1	1	2	2	1	2	2	2	2	2	2	1	1	2	1	2	2	2
1618	1	12	3	1	1	2	1	2	2	2	2	2	2	2	1	1	2	1	1	1	1
1619	1	12	3	1	1	1	1	1	2	2	2	2	2	2	1	1	2	1	1	1	1
1620	1	10	2	1	1	1	2	2	2	2	2	2	2	2	1	1	2	1	1	2	1
1621	2	9	2	1	1	2	2	1	2	2	2	2	2	2	1	1	2	1	1	2	1
1622	2	14	3	1	1	1	2	2	2	2	2	2	2	2	2	2	1	1	3	1	1
1623	2	13	3	1	1	1	2	2	2	2	2	2	1	2	2	2	1	1	3	1	1
1624	1	12	3	1	1	1	2	2	2	2	2	2	2	2	2	2	1	1	3	1	2
1625	1	14	3	0	1	1	2	2	2	2	2	2	1	2	2	2	1	1	3	2	1
1626	1	12	3	0	1	2	2	2	1	2	2	2	1	2	2	2	1	1	3	1	1
1627	1	14	3	1	1	1	2	2	2	2	2	2	2	2	2	2	1	1	3	2	1
1628	1	13	3	1	1	2	2	2	1	2	2	2	2	2	2	2	1	1	3	2	3
1629	1	12	3	1	1	2	2	2	2	2	2	2	2	1	2	2	1	1	3	0	1
1630	1	12	3	1	1	1	2	2	2	2	2	2	1	2	2	2	1	1	3	0	1
1631	2	11	3	1	1	1	1	2	2	2	2	2	2	2	2	2	1	1	3	0	2
1632	2	10	2	1	1	1	2	2	2	2	2	2	2	2	2	2	1	1	3	1	1
1633	1	9	2	1	1	1	2	2	2	2	2	2	2	2	2	2	1	1	3	2	1
1634	2	9	2	1	1	1	2	2	2	2	2	2	2	2	2	2	1	1	3	2	1
1635	1	13	3	1	1	1	2	1	1	2	2	2	1	2	2	2	1	1	2	1	1
1636	2	10	2	1	1	1	2	2	2	2	2	2	2	2	2	2	1	1	2	2	1
1637	1	13	3	1	1	1	2	2	2	1	2	2	2	2	2	2	1	1	1	2	1
1638	1	10	2	1	1	1	2	2	2	2	2	2	2	2	2	2	1	1	1	1	3
1639	2	11	3	1	1	1	2	2	2	2	2	2	2	2	2	2	1	1	1	0	1
1640	1	10	2	0	1	2	2	2	1	2	2	2	2	2	1	2	1	1	3	1	1
1641	1	7	2	0	1	1	1	2	2	2	2	2	2	2	1	2	1	1	3	1	1
1642	1	14	3	0	1	1	1	2	2	2	2	2	2	2	1	2	1	1	3	2	1
1643	1	13	3	1	1	1	2	1	2	2	2	2	2	2	1	2	1	1	3	2	2
1644	2	11	3	1	1	1	2	2	2	2	2	2	1	2	1	2	1	1	3	0	1
1645	1	10	2	1	1	1	2	2	2	2	2	2	2	2	1	2	1	1	3	2	1
1646	1	6	1	1	1	2	2	2	2	2	2	2	2	1	1	2	1	1	3	1	1
1647	2	5	1	1	1	1	2	2	2	2	2	2	2	2	1	2	1	1	2	2	1
1648	1	13	3	0	1	2	2	2	1	2	2	2	2	2	1	2	1	1	2	1	1
1649	1	11	3	0	1	2	2	1	2	2	2	2	2	2	2	1	1	1	3	1	3
1650	2	14	3	1	1	2	2	1	2	2	2	1	2	2	2	1	1	1	3	0	1
1651	1	12	3	1	1	2	2	1	2	2	2	2	2	2	2	1	1	1	3	1	1
1652	2	12	3	1	1	1	2	2	2	2	2	2	2	2	2	1	1	1	2	1	1
1653	2	13	3	1	1	2	2	1	2	2	2	2	2	2	2	1	1	1	2	1	1
1654	2	12	3	1	1	2	2	1	2	2	2	2	2	2	2	1	1	1	2	1	1
1655	1	12	3	1	1	1	2	2	2	2	2	2	2	2	2	1	1	1	2	2	1
1656	1	9	2	1	1	1	2	1	2	2	2	2	1	2	2	1	1	1	1	2	1
1657	2	14	3	1	1	1	2	2	2	2	2	2	2	2	1	1	1	1	3	1	1
1658	2	11	3	1	1	2	2	1	1	2	2	2	1	2	1	1	1	1	3	0	1
1659	2	9	2	1	1	1	1	1	1	2	2	2	1	2	1	1	1	1	3	2	1
1660	1	10	2	1	1	1	2	1	2	2	2	2	2	2	1	1	1	1	1	0	1
1661	2	13	3	0	0	1	1	2	2	2	2	2	2	2	2	2	2	0	3	2	2
1662	1	12	3	0	0	1	2	2	2	2	2	2	2	1	2	2	2	0	3	1	3
1663	1	11	3	0	0	1	1	2	2	2	2	2	2	2	2	2	2	0	3	1	1
1664	1	10	2	0	0	1	2	2	2	2	2	2	2	2	2	2	2	0	3	1	1
1665	2	8	2	0	0	2	1	2	2	2	2	2	2	2	2	2	2	0	3	1	3
1666	2	8	2	0	0	1	2	2	2	2	2	2	2	2	2	2	2	0	3	1	1
1667	2	8	2	0	0	1	2	2	2	2	2	2	1	1	2	2	2	0	3	1	1
1668	2	7	2	0	0	1	1	2	2	2	2	2	2	2	2	2	2	0	3	1	2
1669	2	5	1	0	0	2	2	2	1	2	2	2	2	2	2	2	2	0	3	2	1
1670	1	4	1	0	0	1	2	2	2	2	2	2	2	2	2	2	2	0	3	1	1
1671	2	4	1	0	0	1	2	2	2	2	2	2	2	2	2	2	2	0	3	1	1
1672	2	3	1	0	0	2	2	2	1	2	2	2	2	2	2	2	2	0	3	1	1
1673	2	14	3	1	0	2	2	2	2	2	2	2	2	1	2	2	2	0	3	2	1
1674	2	14	3	1	0	1	1	2	2	2	2	2	2	2	2	2	2	0	3	2	1
1675	2	14	3	1	0	1	2	2	2	2	2	2	2	2	2	2	2	0	3	2	2
1676	1	14	3	1	0	1	2	2	2	2	2	2	2	2	2	2	2	0	3	0	1
1677	1	14	3	1	0	1	2	2	2	2	2	2	2	2	2	2	2	0	3	2	1
1678	2	14	3	1	0	1	2	2	2	2	2	2	2	2	2	2	2	0	3	2	2
1679	2	14	3	1	0	1	2	2	2	2	2	2	1	2	2	2	2	0	3	2	1
1680	1	14	3	1	0	2	2	2	2	2	2	1	2	2	2	2	2	0	3	2	1
1681	2	14	3	1	0	2	2	2	2	2	2	1	2	2	2	2	2	0	3	2	1
1682	2	14	3	1	0	1	2	2	2	2	2	2	2	2	2	2	2	0	3	1	1
1683	1	14	3	1	0	1	2	2	2	2	2	2	2	2	2	2	2	0	3	1	2
1684	2	14	3	1	0	1	2	2	2	2	2	2	2	2	2	2	2	0	3	1	3
1685	2	14	3	1	0	1	2	2	2	2	2	2	2	2	2	2	2	0	3	0	1
1686	2	13	3	1	0	1	2	2	2	2	2	2	2	2	2	2	2	0	3	2	3
1687	2	13	3	1	0	1	2	2	2	2	2	2	2	2	2	2	2	0	3	2	1
1688	2	13	3	1	0	1	2	2	2	2	2	2	2	2	2	2	2	0	3	2	3
1689	1	13	3	1	0	1	2	2	2	2	2	2	2	2	2	2	2	0	3	2	1
1690	2	13	3	1	0	1	2	2	2	2	2	2	2	2	2	2	2	0	3	2	2
1691	1	13	3	1	0	1	2	2	2	2	2	2	2	1	2	2	2	0	3	2	1
1692	1	13	3	1	0	1	2	2	2	2	2	2	2	2	2	2	2	0	3	1	1
1693	1	13	3	1	0	1	2	2	2	2	2	2	1	1	2	2	2	0	3	1	1
1694	1	13	3	1	0	1	2	2	2	2	2	2	1	1	2	2	2	0	3	1	3
1695	2	13	3	1	0	1	2	2	2	2	2	2	1	1	2	2	2	0	3	1	3
1696	1	13	3	1	0	1	2	2	2	2	2	2	2	2	2	2	2	0	3	1	1
1697	2	13	3	1	0	1	2	2	2	2	2	2	2	2	2	2	2	0	3	1	1
1698	1	13	3	1	0	1	2	2	2	2	2	2	2	2	2	2	2	0	3	1	1
1699	1	13	3	1	0	2	2	2	2	2	2	2	2	1	2	2	2	0	3	1	1
1700	2	13	3	1	0	1	2	2	2	2	2	2	2	2	2	2	2	0	3	0	1
1701	1	13	3	1	0	1	2	2	2	2	2	2	2	2	2	2	2	0	3	0	1
1702	1	13	3	1	0	1	2	2	2	2	2	2	2	2	2	2	2	0	3	0	1
1703	2	13	3	1	0	2	2	2	1	2	2	2	2	2	2	2	2	0	3	0	2
1704	2	13	3	1	0	1	2	2	2	2	2	2	2	2	2	2	2	0	3	0	3
1705	2	12	3	1	0	1	2	2	2	2	2	2	2	2	2	2	2	0	3	2	1
1706	1	12	3	1	0	1	2	2	2	2	2	2	2	2	2	2	2	0	3	2	1
1707	1	12	3	1	0	1	2	2	2	2	2	2	2	2	2	2	2	0	3	0	3
1708	1	12	3	1	0	1	2	2	2	2	2	2	2	2	2	2	2	0	3	0	3
1709	1	12	3	1	0	1	2	2	2	2	2	2	2	2	2	2	2	0	3	1	1
1710	2	12	3	1	0	1	2	2	2	2	2	2	2	2	2	2	2	0	3	1	1
1711	1	12	3	1	0	1	2	2	2	2	2	2	1	2	2	2	2	0	3	1	3
1712	2	12	3	1	0	1	2	2	2	2	2	2	2	2	2	2	2	0	3	1	1
1713	2	12	3	1	0	2	1	2	2	2	2	2	2	2	2	2	2	0	3	0	1
1714	2	12	3	1	0	2	2	2	2	2	2	2	2	1	2	2	2	0	3	2	2
1715	2	12	3	1	0	1	2	2	2	2	2	2	2	2	2	2	2	0	3	2	3
1716	2	12	3	1	0	1	2	2	2	2	2	2	1	2	2	2	2	0	3	1	1
1717	1	12	3	1	0	1	2	2	2	2	2	2	1	1	2	2	2	0	3	1	1
1718	2	12	3	1	0	1	2	2	2	2	2	2	2	2	2	2	2	0	3	1	3
1719	1	12	3	1	0	1	2	2	2	2	2	2	2	2	2	2	2	0	3	1	1
1720	2	12	3	1	0	1	2	2	2	2	2	2	2	2	2	2	2	0	3	1	3
1721	1	12	3	1	0	1	2	2	2	2	2	2	2	2	2	2	2	0	3	2	1
1722	2	11	3	1	0	1	2	2	2	2	2	2	2	2	2	2	2	0	3	1	3
1723	1	11	3	1	0	1	2	2	2	2	2	2	2	2	2	2	2	0	3	0	3
1724	1	11	3	1	0	1	2	2	2	2	2	2	2	2	2	2	2	0	3	0	1
1725	2	11	3	1	0	1	2	2	2	2	2	2	2	2	2	2	2	0	3	2	1
1726	1	11	3	1	0	1	1	2	2	2	2	2	2	2	2	2	2	0	3	1	1
1727	1	11	3	1	0	1	2	2	2	2	2	2	2	2	2	2	2	0	3	1	1
1728	2	11	3	1	0	1	1	2	2	2	2	2	2	2	2	2	2	0	3	0	2
1729	2	11	3	1	0	1	2	2	2	2	2	2	2	2	2	2	2	0	3	1	1
1730	1	11	3	1	0	1	2	2	2	2	2	2	2	2	2	2	2	0	3	1	1
1731	2	11	3	1	0	1	2	2	2	2	2	2	2	2	2	2	2	0	3	1	1
1732	2	11	3	1	0	2	2	2	1	2	2	2	2	2	2	2	2	0	3	1	1
1733	1	10	2	1	0	1	1	2	2	2	2	2	2	2	2	2	2	0	3	0	2
1734	2	10	2	1	0	2	2	2	2	2	2	1	2	2	2	2	2	0	3	0	1
1735	1	10	2	1	0	1	2	2	1	2	2	2	2	2	2	2	2	0	3	2	1
1736	2	10	2	1	0	1	2	2	2	2	2	2	1	2	2	2	2	0	3	1	1
1737	1	10	2	1	0	1	2	2	2	2	2	2	2	2	2	2	2	0	3	1	1
1738	1	10	2	1	0	1	2	1	2	2	2	2	2	2	2	2	2	0	3	0	3
1739	1	10	2	1	0	2	2	2	2	2	2	2	2	1	2	2	2	0	3	2	1
1740	2	10	2	1	0	1	2	2	2	2	2	2	2	2	2	2	2	0	3	2	3
1741	2	10	2	1	0	1	2	2	2	2	2	2	2	2	2	2	2	0	3	2	2
1742	1	10	2	1	0	2	2	2	2	2	2	2	2	1	2	2	2	0	3	2	1
1743	2	10	2	1	0	1	2	2	2	2	2	2	2	2	2	2	2	0	3	2	2
1744	1	10	2	1	0	1	2	2	2	2	2	2	2	2	2	2	2	0	3	2	2
1745	2	10	2	1	0	1	2	2	2	2	2	2	2	2	2	2	2	0	3	2	1
1746	1	9	2	1	0	1	2	2	2	2	2	2	2	2	2	2	2	0	3	0	1
1747	1	9	2	1	0	1	1	2	2	2	2	2	2	2	2	2	2	0	3	0	1
1748	2	9	2	1	0	1	2	2	2	2	2	2	2	2	2	2	2	0	3	0	1
1749	2	9	2	1	0	1	2	2	2	2	2	2	2	2	2	2	2	0	3	0	1
1750	1	9	2	1	0	1	2	2	1	2	2	2	2	2	2	2	2	0	3	0	1
1751	1	9	2	1	0	1	2	2	2	2	2	2	2	2	2	2	2	0	3	0	1
1752	1	9	2	1	0	1	2	2	2	2	2	2	1	2	2	2	2	0	3	1	1
1753	1	9	2	1	0	1	2	2	2	2	2	2	2	2	2	2	2	0	3	2	3
1754	2	9	2	1	0	1	2	2	2	2	2	2	2	2	2	2	2	0	3	2	1
1755	2	9	2	1	0	1	2	2	2	2	2	2	2	2	2	2	2	0	3	2	1
1756	1	9	2	1	0	1	2	2	2	2	2	2	2	2	2	2	2	0	3	2	3
1757	1	9	2	1	0	1	2	2	2	2	2	2	1	2	2	2	2	0	3	2	1
1758	1	9	2	1	0	1	2	2	2	2	2	2	2	2	2	2	2	0	3	2	2
1759	2	9	2	1	0	2	2	2	1	2	2	2	2	2	2	2	2	0	3	2	1
1760	1	9	2	1	0	1	2	2	2	2	2	2	2	2	2	2	2	0	3	2	1
1761	2	9	2	1	0	1	2	2	2	2	2	2	2	2	2	2	2	0	3	2	2
1762	2	8	2	1	0	1	2	2	2	2	2	2	2	2	2	2	2	0	3	2	1
1763	1	8	2	1	0	1	2	2	2	2	2	2	2	2	2	2	2	0	3	2	1
1764	2	8	2	1	0	2	2	2	1	2	2	2	2	2	2	2	2	0	3	2	1
1765	1	8	2	1	0	1	1	2	2	2	2	2	2	2	2	2	2	0	3	2	3
1766	1	8	2	1	0	1	2	2	2	2	2	2	2	2	2	2	2	0	3	2	1
1767	1	8	2	1	0	1	2	2	2	2	2	2	2	2	2	2	2	0	3	2	1
1768	2	8	2	1	0	1	2	2	2	2	2	2	1	2	2	2	2	0	3	2	1
1769	1	8	2	1	0	1	1	2	2	2	2	2	2	2	2	2	2	0	3	2	1
1770	1	8	2	1	0	1	2	2	2	2	2	2	2	2	2	2	2	0	3	2	1
1771	2	8	2	1	0	1	2	2	2	2	2	2	2	2	2	2	2	0	3	2	1
1772	1	8	2	1	0	1	2	2	2	2	2	2	2	2	2	2	2	0	3	1	1
1773	2	8	2	1	0	1	1	1	2	2	2	2	2	2	2	2	2	0	3	1	1
1774	2	8	2	1	0	1	2	2	2	1	2	2	2	1	2	2	2	0	3	1	1
1775	1	8	2	1	0	1	2	2	2	2	2	2	2	2	2	2	2	0	3	1	1
1776	1	8	2	1	0	1	2	2	2	2	2	2	2	2	2	2	2	0	3	1	1
1777	1	8	2	1	0	1	2	2	2	2	2	2	2	2	2	2	2	0	3	1	1
1778	2	8	2	1	0	1	2	2	2	2	2	2	1	2	2	2	2	0	3	1	1
1779	1	8	2	1	0	1	2	2	2	2	2	2	1	2	2	2	2	0	3	1	1
1780	2	8	2	1	0	1	2	2	2	2	2	2	2	2	2	2	2	0	3	0	1
1781	1	8	2	1	0	1	2	2	2	2	2	2	2	2	2	2	2	0	3	0	1
1782	2	8	2	1	0	2	2	2	2	2	2	1	2	2	2	2	2	0	3	0	1
1783	1	8	2	1	0	1	2	2	2	2	2	2	2	2	2	2	2	0	3	2	1
1784	1	7	2	1	0	1	2	2	2	2	2	2	2	2	2	2	2	0	3	2	1
1785	2	7	2	1	0	1	2	2	2	2	2	2	2	2	2	2	2	0	3	2	1
1786	2	7	2	1	0	2	2	2	1	2	2	2	2	2	2	2	2	0	3	2	3
1787	1	7	2	1	0	1	2	2	2	2	2	2	2	2	2	2	2	0	3	2	1
1788	1	7	2	1	0	1	2	2	2	2	2	1	2	2	2	2	2	0	3	1	1
1789	2	6	1	1	0	1	2	2	2	2	2	2	2	1	2	2	2	0	3	1	1
1790	1	6	1	1	0	1	2	2	1	2	2	2	2	2	2	2	2	0	3	1	2
1791	1	6	1	1	0	1	2	2	2	2	2	2	2	2	2	2	2	0	3	2	1
1792	2	6	1	1	0	1	2	2	2	2	2	2	2	2	2	2	2	0	3	0	1
1793	2	6	1	1	0	1	2	2	2	2	2	2	1	2	2	2	2	0	3	0	1
1794	2	6	1	1	0	2	2	2	1	2	2	2	2	2	2	2	2	0	3	0	1
1795	1	6	1	1	0	2	2	1	2	2	2	2	2	2	2	2	2	0	3	2	1
1796	1	6	1	1	0	1	2	2	2	2	2	2	2	2	2	2	2	0	3	0	3
1797	2	6	1	1	0	1	2	2	2	2	2	2	2	2	2	2	2	0	3	2	1
1798	2	6	1	1	0	1	2	2	2	2	2	2	2	2	2	2	2	0	3	2	1
1799	1	6	1	1	0	1	2	1	2	2	2	2	2	2	2	2	2	0	3	2	1
1800	1	6	1	1	0	1	2	2	2	2	2	2	2	2	2	2	2	0	3	2	1
1801	2	6	1	1	0	1	2	2	2	2	2	2	2	2	2	2	2	0	3	2	3
1802	2	6	1	1	0	1	2	2	2	2	2	2	2	2	2	2	2	0	3	1	1
1803	1	5	1	1	0	1	2	1	2	2	2	2	2	2	2	2	2	0	3	2	1
1804	1	5	1	1	0	1	2	2	2	2	2	2	1	2	2	2	2	0	3	1	1
1805	1	5	1	1	0	1	2	2	2	2	2	2	2	2	2	2	2	0	3	0	1
1806	1	5	1	1	0	1	2	2	2	2	2	2	2	2	2	2	2	0	3	2	1
1807	2	4	1	1	0	1	2	2	2	2	2	2	2	2	2	2	2	0	3	0	1
1808	2	4	1	1	0	1	2	2	2	2	2	2	2	2	2	2	2	0	3	2	1
1809	2	4	1	1	0	1	2	2	2	2	2	2	2	2	2	2	2	0	3	1	2
1810	2	4	1	1	0	1	2	2	2	2	2	2	2	2	2	2	2	0	3	1	1
1811	2	4	1	1	0	1	2	2	2	2	2	2	2	2	2	2	2	0	3	1	2
1812	1	4	1	1	0	1	2	2	2	2	2	2	1	2	2	2	2	0	3	0	2
1813	2	3	1	1	0	1	2	2	2	2	2	2	1	2	2	2	2	0	3	1	1
1814	1	3	1	1	0	1	2	2	2	2	2	2	2	2	2	2	2	0	3	0	1
1815	1	14	3	0	0	2	1	2	2	2	2	2	2	2	2	2	2	0	3	2	3
1816	1	13	3	0	0	1	2	2	2	2	2	2	2	2	2	2	2	0	3	2	1
1817	2	13	3	0	0	1	2	2	2	2	2	2	2	2	2	2	2	0	3	2	1
1818	2	12	3	0	0	1	2	2	2	2	2	2	2	2	2	2	2	0	3	1	1
1819	1	12	3	0	0	1	2	2	2	2	2	2	1	2	2	2	2	0	3	1	3
1820	2	12	3	0	0	1	2	2	2	2	2	2	2	2	2	2	2	0	3	1	1
1821	2	12	3	0	0	1	1	2	2	2	2	2	2	2	2	2	2	0	3	1	1
1822	2	11	3	0	0	1	2	2	2	2	2	2	2	2	2	2	2	0	3	1	1
1823	1	11	3	0	0	1	2	2	2	2	2	2	2	2	2	2	2	0	3	1	1
1824	1	11	3	0	0	1	2	2	2	2	2	2	1	2	2	2	2	0	3	1	1
1825	2	10	2	0	0	1	2	2	2	2	2	2	2	2	2	2	2	0	3	1	3
1826	1	10	2	0	0	1	2	2	2	2	2	2	2	2	2	2	2	0	3	1	1
1827	2	10	2	0	0	2	2	2	1	2	2	2	2	2	2	2	2	0	3	1	1
1828	2	10	2	0	0	1	2	2	2	2	2	2	2	2	2	2	2	0	3	1	1
1829	1	9	2	0	0	1	1	2	2	2	2	2	2	2	2	2	2	0	3	1	1
1830	1	9	2	0	0	1	2	2	2	2	2	2	2	2	2	2	2	0	3	1	1
1831	1	9	2	0	0	2	2	1	2	2	2	2	2	2	2	2	2	0	3	1	1
1832	2	8	2	0	0	1	2	2	2	2	2	2	2	2	2	2	2	0	3	1	1
1833	2	8	2	0	0	1	2	2	2	2	2	2	2	2	2	2	2	0	3	1	3
1834	2	8	2	0	0	2	1	2	2	2	2	2	2	2	2	2	2	0	3	1	2
1835	1	8	2	0	0	1	2	2	2	2	2	2	2	2	2	2	2	0	3	1	1
1836	2	7	2	0	0	1	2	2	2	2	2	2	2	2	2	2	2	0	3	1	1
1837	2	7	2	0	0	1	2	2	2	2	2	2	1	2	2	2	2	0	3	1	1
1838	1	7	2	0	0	1	2	2	2	2	2	2	2	2	2	2	2	0	3	0	3
1839	2	6	1	0	0	1	2	2	2	2	2	2	2	1	2	2	2	0	3	0	2
1840	2	5	1	0	0	1	2	2	2	2	2	2	1	2	2	2	2	0	3	1	2
1841	2	5	1	0	0	1	2	2	2	2	2	2	2	2	2	2	2	0	3	1	1
1842	1	14	3	1	0	1	2	2	2	2	2	2	2	2	2	2	2	0	3	1	1
1843	2	14	3	1	0	1	2	2	2	2	2	2	2	2	2	2	2	0	3	0	1
1844	2	14	3	1	0	2	2	2	2	2	2	1	2	2	2	2	2	0	3	0	1
1845	2	14	3	1	0	1	2	2	2	2	2	2	2	2	2	2	2	0	3	0	2
1846	1	14	3	1	0	2	2	2	2	2	2	2	2	1	2	2	2	0	3	0	3
1847	1	14	3	1	0	1	1	2	2	2	2	2	2	2	2	2	2	0	3	2	1
1848	2	14	3	1	0	1	2	2	2	2	2	1	2	2	2	2	2	0	3	2	2
1849	1	14	3	1	0	1	2	2	2	2	2	1	2	2	2	2	2	0	3	2	1
1850	2	14	3	1	0	1	2	2	2	2	2	2	2	2	2	2	2	0	3	2	1
1851	2	14	3	1	0	1	2	1	2	2	2	2	2	2	2	2	2	0	3	1	1
1852	2	14	3	1	0	2	2	2	2	2	2	1	2	2	2	2	2	0	3	1	1
1853	2	14	3	1	0	1	1	2	2	2	2	2	2	2	2	2	2	0	3	1	3
1854	1	14	3	1	0	2	2	2	2	2	2	1	2	2	2	2	2	0	3	0	1
1855	2	14	3	1	0	2	2	2	2	2	2	1	2	2	2	2	2	0	3	0	1
1856	2	14	3	1	0	1	2	2	2	2	2	2	2	2	2	2	2	0	3	0	1
1857	1	14	3	1	0	1	2	2	2	2	2	2	2	2	2	2	2	0	3	0	1
1858	2	14	3	1	0	1	2	2	2	2	2	2	2	2	2	2	2	0	3	0	1
1859	2	14	3	1	0	2	2	2	2	2	2	1	2	2	2	2	2	0	3	0	3
1860	2	14	3	1	0	1	2	2	2	2	2	1	2	2	2	2	2	0	3	2	3
1861	1	14	3	1	0	1	1	2	2	2	2	2	2	2	2	2	2	0	3	2	1
1862	1	14	3	1	0	1	2	2	2	2	2	2	2	2	2	2	2	0	3	2	1
1863	1	14	3	1	0	1	2	2	2	2	2	2	2	2	2	2	2	0	3	2	1
1864	2	14	3	1	0	1	1	2	2	2	2	2	2	2	2	2	2	0	3	2	3
1865	2	14	3	1	0	1	2	2	2	2	2	1	2	2	2	2	2	0	3	2	1
1866	1	14	3	1	0	1	2	2	2	2	2	2	2	2	2	2	2	0	3	2	1
1867	2	14	3	1	0	2	2	2	2	2	2	1	2	2	2	2	2	0	3	2	1
1868	1	14	3	1	0	1	2	2	2	2	2	2	1	1	2	2	2	0	3	2	1
1869	1	14	3	1	0	1	2	2	2	2	2	2	2	2	2	2	2	0	3	1	1
1870	2	14	3	1	0	2	2	2	2	2	2	1	2	2	2	2	2	0	3	1	2
1871	2	14	3	1	0	2	2	2	2	2	2	1	2	2	2	2	2	0	3	1	1
1872	2	14	3	1	0	2	2	2	2	2	2	1	2	2	2	2	2	0	3	1	1
1873	2	14	3	1	0	1	2	2	1	2	2	1	2	1	2	2	2	0	3	1	1
1874	1	14	3	1	0	1	2	2	2	2	2	2	2	2	2	2	2	0	3	1	3
1875	1	14	3	1	0	1	2	2	2	2	2	2	2	2	2	2	2	0	3	1	1
1876	2	14	3	1	0	1	2	2	2	2	2	2	2	2	2	2	2	0	3	1	3
1877	2	14	3	1	0	1	2	2	2	2	2	2	2	2	2	2	2	0	3	1	1
1878	2	14	3	1	0	1	2	2	2	2	2	2	2	2	2	2	2	0	3	1	1
1879	1	14	3	1	0	1	2	2	2	2	2	2	2	2	2	2	2	0	3	1	1
1880	1	14	3	1	0	2	2	2	2	2	2	1	2	2	2	2	2	0	3	1	1
1881	1	14	3	1	0	1	1	2	2	2	2	2	2	2	2	2	2	0	3	1	1
1882	2	14	3	1	0	1	2	2	2	2	2	2	2	2	2	2	2	0	3	1	1
1883	2	14	3	1	0	1	2	2	2	2	2	2	2	2	2	2	2	0	3	1	3
1884	2	14	3	1	0	1	2	2	2	2	2	2	2	2	2	2	2	0	3	1	1
1885	1	14	3	1	0	1	2	2	2	2	2	2	2	2	2	2	2	0	3	1	2
1886	1	14	3	1	0	1	2	2	2	2	2	2	2	2	2	2	2	0	3	1	1
1887	1	14	3	1	0	1	2	2	2	2	2	2	2	2	2	2	2	0	3	1	1
1888	1	14	3	1	0	1	1	2	2	2	2	2	2	2	2	2	2	0	3	1	1
1889	1	14	3	1	0	1	2	2	2	2	2	2	2	2	2	2	2	0	3	1	1
1890	2	14	3	1	0	2	2	2	2	2	2	1	2	2	2	2	2	0	3	0	1
1891	1	14	3	1	0	1	2	2	2	2	2	2	2	2	2	2	2	0	3	0	1
1892	2	14	3	1	0	1	1	2	2	2	2	2	2	2	2	2	2	0	3	0	2
1893	1	14	3	1	0	1	2	2	2	2	2	2	2	2	2	2	2	0	3	0	1
1894	1	14	3	1	0	2	2	1	2	2	2	2	2	2	2	2	2	0	3	0	2
1895	1	14	3	1	0	1	2	2	2	2	2	2	2	2	2	2	2	0	3	0	1
1896	1	14	3	1	0	1	1	2	2	2	2	2	2	2	2	2	2	0	3	2	2
1897	2	14	3	1	0	1	2	2	2	2	2	2	2	2	2	2	2	0	3	2	1
1898	2	13	3	1	0	1	2	2	2	2	2	2	2	2	2	2	2	0	3	2	1
1899	2	13	3	1	0	1	2	2	2	2	2	1	2	2	2	2	2	0	3	2	2
1900	1	13	3	1	0	1	2	2	2	2	2	2	2	2	2	2	2	0	3	2	1
1901	2	13	3	1	0	2	2	2	2	2	2	1	2	2	2	2	2	0	3	2	1
1902	2	13	3	1	0	2	2	2	2	2	1	2	2	2	2	2	2	0	3	2	2
1903	2	13	3	1	0	1	2	2	2	2	2	2	2	2	2	2	2	0	3	2	1
1904	2	13	3	1	0	1	2	2	2	2	2	2	2	2	2	2	2	0	3	2	2
1905	2	13	3	1	0	1	2	2	2	2	2	2	1	2	2	2	2	0	3	2	1
1906	1	13	3	1	0	1	2	2	2	2	2	2	2	2	2	2	2	0	3	2	3
1907	1	13	3	1	0	1	2	2	2	2	2	2	2	1	2	2	2	0	3	2	1
1908	2	13	3	1	0	1	2	2	2	2	2	2	2	2	2	2	2	0	3	2	1
1909	1	13	3	1	0	1	2	2	2	2	2	2	2	2	2	2	2	0	3	2	1
1910	1	13	3	1	0	1	1	2	2	2	2	2	2	2	2	2	2	0	3	2	1
1911	1	13	3	1	0	1	2	2	2	2	2	2	2	2	2	2	2	0	3	2	1
1912	2	13	3	1	0	1	2	2	2	2	2	2	2	2	2	2	2	0	3	2	1
1913	1	13	3	1	0	1	2	2	2	2	2	2	1	2	2	2	2	0	3	2	1
1914	2	13	3	1	0	1	2	2	2	2	2	2	2	2	2	2	2	0	3	2	3
1915	2	13	3	1	0	1	2	2	2	2	2	2	2	2	2	2	2	0	3	2	1
1916	1	13	3	1	0	1	2	2	2	2	2	2	2	2	2	2	2	0	3	2	1
1917	2	13	3	1	0	2	2	2	2	2	2	1	2	2	2	2	2	0	3	2	1
1918	2	13	3	1	0	1	2	2	2	2	2	2	2	2	2	2	2	0	3	2	1
1919	2	13	3	1	0	1	2	2	2	2	2	2	2	2	2	2	2	0	3	2	1
1920	2	13	3	1	0	1	2	2	2	2	2	2	2	2	2	2	2	0	3	2	1
1921	1	13	3	1	0	1	2	2	2	2	2	2	2	2	2	2	2	0	3	2	1
1922	2	13	3	1	0	1	2	2	2	2	2	2	2	2	2	2	2	0	3	2	2
1923	1	13	3	1	0	1	1	1	2	2	2	2	2	2	2	2	2	0	3	1	1
1924	1	13	3	1	0	1	1	2	2	2	2	2	2	2	2	2	2	0	3	1	1
1925	1	13	3	1	0	1	2	2	2	2	2	2	2	2	2	2	2	0	3	1	1
1926	1	13	3	1	0	1	2	2	2	2	2	2	2	2	2	2	2	0	3	1	1
1927	2	13	3	1	0	1	1	2	2	2	2	2	2	2	2	2	2	0	3	1	1
1928	1	13	3	1	0	1	1	2	1	2	2	1	1	2	2	2	2	0	3	1	1
1929	1	13	3	1	0	1	1	2	2	2	2	2	2	2	2	2	2	0	3	1	1
1930	2	13	3	1	0	2	2	2	2	2	2	2	2	1	2	2	2	0	3	1	1
1931	1	13	3	1	0	1	1	2	2	2	2	2	2	2	2	2	2	0	3	1	1
1932	1	13	3	1	0	1	2	2	2	2	2	2	2	2	2	2	2	0	3	1	1
1933	1	13	3	1	0	2	1	2	2	2	2	1	2	2	2	2	2	0	3	1	1
1934	1	13	3	1	0	1	2	2	2	2	2	2	2	2	2	2	2	0	3	1	1
1935	2	13	3	1	0	1	2	2	2	2	2	2	2	2	2	2	2	0	3	1	1
1936	1	13	3	1	0	1	2	2	2	2	2	2	2	2	2	2	2	0	3	1	1
1937	2	13	3	1	0	1	2	2	2	2	2	2	1	2	2	2	2	0	3	1	1
1938	2	13	3	1	0	1	2	2	2	2	2	2	2	2	2	2	2	0	3	1	1
1939	1	13	3	1	0	1	2	2	2	2	2	2	2	2	2	2	2	0	3	1	1
1940	1	13	3	1	0	1	2	2	2	2	2	2	2	2	2	2	2	0	3	1	2
1941	1	13	3	1	0	1	2	2	2	2	2	2	2	2	2	2	2	0	3	1	1
1942	2	13	3	1	0	1	2	2	2	2	2	2	2	2	2	2	2	0	3	1	1
1943	2	13	3	1	0	2	2	2	2	2	2	1	2	2	2	2	2	0	3	1	1
1944	2	13	3	1	0	1	1	2	2	2	2	2	2	2	2	2	2	0	3	1	3
1945	2	13	3	1	0	1	2	2	2	2	2	2	2	2	2	2	2	0	3	1	1
1946	2	13	3	1	0	1	1	2	2	2	2	2	2	2	2	2	2	0	3	1	1
1947	2	13	3	1	0	1	2	2	2	2	2	2	2	2	2	2	2	0	3	1	2
1948	1	13	3	1	0	1	1	2	2	2	2	2	1	2	2	2	2	0	3	1	1
1949	1	13	3	1	0	1	2	2	2	2	2	2	2	2	2	2	2	0	3	0	3
1950	2	13	3	1	0	1	2	2	2	2	2	2	2	2	2	2	2	0	3	0	3
1951	1	13	3	1	0	1	2	2	2	2	2	2	2	2	2	2	2	0	3	0	1
1952	1	13	3	1	0	1	2	2	2	2	2	2	2	2	2	2	2	0	3	0	1
1953	1	13	3	1	0	1	2	2	2	2	2	2	2	2	2	2	2	0	3	0	1
1954	1	12	3	1	0	2	2	2	1	2	2	2	2	2	2	2	2	0	3	0	1
1955	2	12	3	1	0	1	2	2	2	2	2	2	2	2	2	2	2	0	3	0	1
1956	2	12	3	1	0	1	2	2	2	2	2	2	2	2	2	2	2	0	3	2	1
1957	2	12	3	1	0	1	2	2	2	2	2	2	2	2	2	2	2	0	3	2	1
1958	1	12	3	1	0	1	2	2	2	2	2	1	2	2	2	2	2	0	3	2	1
1959	2	12	3	1	0	1	2	2	2	2	2	2	2	2	2	2	2	0	3	2	1
1960	1	12	3	1	0	1	2	2	2	2	2	2	2	2	2	2	2	0	3	2	1
1961	1	12	3	1	0	1	2	2	2	2	2	2	2	2	2	2	2	0	3	2	1
1962	2	12	3	1	0	1	2	2	2	2	2	2	2	2	2	2	2	0	3	2	2
1963	1	12	3	1	0	1	2	2	2	2	2	1	2	2	2	2	2	0	3	1	1
1964	2	12	3	1	0	1	2	2	2	2	2	2	2	2	2	2	2	0	3	2	1
1965	1	12	3	1	0	1	2	2	2	2	2	2	2	2	2	2	2	0	3	2	2
1966	2	12	3	1	0	1	2	2	2	2	2	2	2	2	2	2	2	0	3	1	1
1967	2	12	3	1	0	1	2	2	2	2	2	2	2	2	2	2	2	0	3	0	1
1968	1	12	3	1	0	1	2	2	2	2	2	2	2	2	2	2	2	0	3	0	1
1969	2	12	3	1	0	1	2	1	2	2	2	2	2	2	2	2	2	0	3	2	1
1970	1	12	3	1	0	1	2	2	2	2	2	2	2	2	2	2	2	0	3	2	1
1971	1	12	3	1	0	1	2	2	2	2	2	2	2	2	2	2	2	0	3	2	2
1972	2	12	3	1	0	1	2	2	2	2	2	2	2	2	2	2	2	0	3	1	1
1973	2	12	3	1	0	1	2	1	2	2	2	2	2	2	2	2	2	0	3	1	1
1974	2	12	3	1	0	1	2	2	2	2	2	2	2	2	2	2	2	0	3	1	1
1975	2	12	3	1	0	1	2	2	2	2	2	2	2	2	2	2	2	0	3	1	2
1976	1	12	3	1	0	8	8	8	8	8	8	8	8	8	2	2	2	0	3	1	1
1977	1	12	3	1	0	1	2	2	2	2	2	2	1	2	2	2	2	0	3	1	1
1978	2	12	3	1	0	1	2	2	2	2	2	2	2	2	2	2	2	0	3	1	1
1979	2	12	3	1	0	1	2	2	2	2	2	2	2	2	2	2	2	0	3	1	1
1980	2	12	3	1	0	1	2	2	2	2	2	1	2	2	2	2	2	0	3	1	1
1981	1	12	3	1	0	1	1	2	2	2	2	2	2	2	2	2	2	0	3	1	1
1982	2	12	3	1	0	1	2	2	2	2	2	2	2	2	2	2	2	0	3	0	1
1983	1	12	3	1	0	1	1	2	1	2	2	2	2	2	2	2	2	0	3	2	1
1984	2	12	3	1	0	1	2	2	2	2	2	2	2	2	2	2	2	0	3	2	2
1985	2	12	3	1	0	1	2	2	2	2	2	1	2	2	2	2	2	0	3	2	3
1986	1	12	3	1	0	1	2	2	2	2	2	2	1	2	2	2	2	0	3	1	1
1987	1	12	3	1	0	1	2	2	2	2	2	2	1	2	2	2	2	0	3	1	1
1988	2	12	3	1	0	1	2	2	2	2	2	2	2	2	2	2	2	0	3	1	1
1989	1	12	3	1	0	1	2	2	2	2	2	2	2	2	2	2	2	0	3	1	2
1990	1	12	3	1	0	1	2	2	2	2	2	2	2	2	2	2	2	0	3	1	3
1991	1	12	3	1	0	1	2	2	2	2	2	2	2	2	2	2	2	0	3	1	1
1992	2	12	3	1	0	2	2	2	2	2	2	1	2	2	2	2	2	0	3	1	1
1993	1	12	3	1	0	1	2	2	2	2	2	2	2	2	2	2	2	0	3	1	1
1994	2	12	3	1	0	2	2	2	2	2	2	1	2	2	2	2	2	0	3	1	1
1995	2	12	3	1	0	1	2	2	2	2	2	2	2	2	2	2	2	0	3	1	2
1996	2	12	3	1	0	1	2	2	2	2	2	2	2	2	2	2	2	0	3	0	1
1997	2	12	3	1	0	1	2	2	2	2	2	2	2	2	2	2	2	0	3	0	1
1998	1	12	3	1	0	1	2	2	2	2	2	2	2	2	2	2	2	0	3	2	1
1999	2	12	3	1	0	2	2	2	2	2	2	1	2	2	2	2	2	0	3	2	1
[truncated: 2,569 more rows]

## Sheet: Variables
ID	Identification
Gender	1: female; 2: male
Age	Years
Recage (recodified age)	1: 3-6 years old; 2: 7-10 years old; 3: 11-14 years old
Nationality	0: immigrant; 1: spanish
Time since the last visit to the dentist, stomatologist or dental hygienist	0: ≤ 12 months; 1: > 12 months
Check-up	1: Yes; 2: No; 8: no answer
Dental cleaning	1: Yes; 2: No; 8: no answer
Fillings, endodontic treatment, sealed cavities	1: Yes; 2: No; 8: no answer
Tooth extraction	1: Yes; 2: No; 8: no answer
Dental crowns, dental bridges or other type of prostheses	1: Yes; 2: No; 8: no answer
Gum disease treatment	1: Yes; 2: No; 8: no answer
Orthodontic pieces	1: Yes; 2: No; 8: no answer
Application of fluoride	1: Yes; 2: No; 8: no answer
Other treatments	1: Yes; 2: No; 8: no answer
Do you have caries?	1: Yes; 2: No
Do you have any teeth/molars with fillings or capped teeth?	1: Yes; 2: No
Do your gums bleed spontaneously or when you brush your teeth?	1: Yes; 2: No
Existence of dental health problems	0: No; 1: Yes
Social class	1: upper; 2: middle; 3: lower
Size of town of residence	0: < 10,000 inhabitants; 1: 10,000 - 100,000 inhabitants; 2: > 100,000 inhabitants
Type of household	1: couple with children under 25 ; 2: father or mother only with children under 25; 3: other type of household
